# Supplementary material for: From beat tracking to beat expectation: Cognitive-based beat tracking for capturing pulse clarity through time
Source: PLoS One. 2020 Nov 18;15(11):e0242207. doi: 10.1371/journal.pone.0242207 (PMC7673539; doi:10.1371/journal.pone.0242207)
Supplement: S1 File — (ZIP) [file pone.0242207.s004.zip]

Archive with 736 entries (469 files):
- tht-dist/
- tht-dist/.git/
- tht-dist/.git/HEAD
- tht-dist/.git/packed-refs
- tht-dist/.git/info/
- tht-dist/.git/info/exclude
- tht-dist/.git/logs/
- tht-dist/.git/logs/HEAD
- tht-dist/.git/logs/refs/
- tht-dist/.git/logs/refs/heads/
- tht-dist/.git/logs/refs/heads/master
- tht-dist/.git/logs/refs/remotes/
- tht-dist/.git/logs/refs/remotes/origin/
- tht-dist/.git/logs/refs/remotes/origin/HEAD
- tht-dist/.git/logs/refs/remotes/origin/master
- tht-dist/.git/description
- tht-dist/.git/objects/
- tht-dist/.git/objects/fe/
- tht-dist/.git/objects/fe/0acde037948957b429fd698cfee64d2af7c968
- tht-dist/.git/objects/c1/
- tht-dist/.git/objects/c1/db93c5e45e228f9d69632256c0f3111da3e022
- tht-dist/.git/objects/c1/41d3efa47a947b66ec5b303cd0f263044c2fdd
- tht-dist/.git/objects/76/
- tht-dist/.git/objects/76/33d94f3b075b3f32a745795aa55c1b75156315
- tht-dist/.git/objects/c9/
- tht-dist/.git/objects/c9/dd9b720e5ed55fd393e8b65b8ca5af51a8a56c
- tht-dist/.git/objects/pack/
- tht-dist/.git/objects/89/
- tht-dist/.git/objects/89/2e19963966bd9fa223d61aaf3d43be7e493dae
- tht-dist/.git/objects/f2/
- tht-dist/.git/objects/f2/3f7a678995fba66e292baf3a70714625d25ad4
- tht-dist/.git/objects/7a/
- tht-dist/.git/objects/7a/6616a3d73236e09f5053dd2b3f48273834297b
- tht-dist/.git/objects/53/
- tht-dist/.git/objects/53/ec9c1c0015bdc0d1b0810b113158fb2de5929f
- tht-dist/.git/objects/79/
- tht-dist/.git/objects/79/a11c9e12639b3fa27f0cceff7c34eae62cde51
- tht-dist/.git/objects/41/
- tht-dist/.git/objects/41/0d0e709dc88fa855c2f706658ae609312d55bc
- tht-dist/.git/objects/info/
- tht-dist/.git/objects/57/
- tht-dist/.git/objects/57/25f36fbc34dcb2017cb39ff1cbed39e5cd60c6
- tht-dist/.git/objects/67/
- tht-dist/.git/objects/67/df84277da20d009ea2f0ef8f024ede0ade33e6
- tht-dist/.git/objects/bc/
- tht-dist/.git/objects/bc/cec3dd170b16d8c98be1a1747ee44522f68c8e
- tht-dist/.git/objects/b9/
- tht-dist/.git/objects/b9/a2608226cab2f897c5bb597ccd59ac84740ffc
- tht-dist/.git/objects/1a/
- tht-dist/.git/objects/1a/d6fe6b7cf5a827f7c942629e2c4bb4d5cb99ef
- tht-dist/.git/objects/97/
- tht-dist/.git/objects/97/ff45f1de68cbe98e53d360597c11fb1b2c4835
- tht-dist/.git/objects/f6/
- tht-dist/.git/objects/f6/620739312ce605922baed18aa64b879b692c0f
- tht-dist/.git/objects/e6/
- tht-dist/.git/objects/e6/d1cee22cd6a90f8b5e20a5a4720d3b49cefd2a
- tht-dist/.git/objects/5f/
- tht-dist/.git/objects/5f/3465d74474e899c90af0b2da8c850d47fca67f
- tht-dist/.git/objects/64/
- tht-dist/.git/objects/64/8b10319a58d3e4eceeeee8ec1e376b32ff2abd
- tht-dist/.git/objects/60/
- tht-dist/.git/objects/60/ffb92cd035a53e5dad9a8bf5cb3eff5290f89b
- tht-dist/.git/objects/60/3293aa709b51d08674d1df0736dd96ee055708
- tht-dist/.git/objects/46/
- tht-dist/.git/objects/46/6716ede0523c87d95f52bc868370a5a4482f68
- tht-dist/.git/objects/cf/
- tht-dist/.git/objects/cf/4d2e8bbd84efb3f67e04125330174661df4b63
- tht-dist/.git/objects/ea/
- tht-dist/.git/objects/ea/d15b57b1ccbdebfdbd44773be2c4c799cb9d3c
- tht-dist/.git/objects/d0/
- tht-dist/.git/objects/d0/586bc19af0889e7e72d979ccfbabda9144f472
- tht-dist/.git/objects/b8/
- tht-dist/.git/objects/b8/6344eabd26f849109593a48375852fdb2d7b8e
- tht-dist/.git/objects/31/
- tht-dist/.git/objects/31/8f3763464679799aec9a7230e8c3c061e3230c
- tht-dist/.git/objects/54/
- tht-dist/.git/objects/54/cef477e56a9f0322bf502cfe21026e338ec2bd
- tht-dist/.git/objects/c3/
- tht-dist/.git/objects/c3/77197e326e30131cd7e73f5af115038db924e6
- tht-dist/.git/objects/78/
- tht-dist/.git/objects/78/c901442cf528ecbd745fd1f57769fa61701810
- tht-dist/.git/objects/e0/
- tht-dist/.git/objects/e0/6e4de3830c74d0e8d26f8f94d7b0c8489f75fb
- tht-dist/.git/objects/8e/
- tht-dist/.git/objects/8e/8387b87100a6bbdd501533b76514913d6e39b6
- tht-dist/.git/objects/4c/
- tht-dist/.git/objects/4c/43954587b2ca5039d9496a200e275d204e0a1c
- tht-dist/.git/objects/4c/f1e0500c9e3d1c5e2dc1a439643f08563e4ec3
- tht-dist/.git/branches/
- tht-dist/.git/index
- tht-dist/.git/hooks/
- tht-dist/.git/hooks/prepare-commit-msg.sample
- tht-dist/.git/hooks/pre-push.sample
- tht-dist/.git/hooks/pre-rebase.sample
- tht-dist/.git/hooks/post-update.sample
- tht-dist/.git/hooks/update.sample
- tht-dist/.git/hooks/pre-receive.sample
- tht-dist/.git/hooks/applypatch-msg.sample
- tht-dist/.git/hooks/fsmonitor-watchman.sample
- tht-dist/.git/hooks/pre-commit.sample
- tht-dist/.git/hooks/pre-applypatch.sample
- tht-dist/.git/hooks/commit-msg.sample
- tht-dist/.git/COMMIT_EDITMSG
- tht-dist/.git/refs/
- tht-dist/.git/refs/heads/
- tht-dist/.git/refs/heads/master
- tht-dist/.git/refs/remotes/
- tht-dist/.git/refs/remotes/origin/
- tht-dist/.git/refs/remotes/origin/HEAD
- tht-dist/.git/refs/remotes/origin/master
- tht-dist/.git/refs/tags/
- tht-dist/.git/modules/
- tht-dist/.git/modules/midi/
- tht-dist/.git/modules/midi/HEAD
- tht-dist/.git/modules/midi/packed-refs
- tht-dist/.git/modules/midi/info/
- tht-dist/.git/modules/midi/info/exclude
- tht-dist/.git/modules/midi/logs/
- tht-dist/.git/modules/midi/logs/HEAD
- tht-dist/.git/modules/midi/logs/refs/
- tht-dist/.git/modules/midi/logs/refs/heads/
- tht-dist/.git/modules/midi/logs/refs/heads/master
- tht-dist/.git/modules/midi/logs/refs/remotes/
- tht-dist/.git/modules/midi/logs/refs/remotes/origin/
- tht-dist/.git/modules/midi/logs/refs/remotes/origin/HEAD
- tht-dist/.git/modules/midi/description
- tht-dist/.git/modules/midi/objects/
- tht-dist/.git/modules/midi/objects/92/
- tht-dist/.git/modules/midi/objects/92/2960c0b46618095d8c38394cdbc7b2a8efd6ea
- tht-dist/.git/modules/midi/objects/2f/
- tht-dist/.git/modules/midi/objects/2f/b71a6a5e20d50641a9606d76bf9408cde5adc2
- tht-dist/.git/modules/midi/objects/0b/
- tht-dist/.git/modules/midi/objects/0b/6d204dac745ad56fde375935033916c999c46b
- tht-dist/.git/modules/midi/objects/5a/
- tht-dist/.git/modules/midi/objects/5a/985e64a0d5a2384d53e3780c04cbac83e54687
- tht-dist/.git/modules/midi/objects/af/
- tht-dist/.git/modules/midi/objects/af/29d71276dfc9516630ba006710dd3271f06e1d
- tht-dist/.git/modules/midi/objects/c4/
- tht-dist/.git/modules/midi/objects/c4/8b18501b544eb92be458b2a0a31ce3eb9bc2de
- tht-dist/.git/modules/midi/objects/fd/
- tht-dist/.git/modules/midi/objects/fd/bb3de779c1d8119def854966dba5b2a7cd6501
- tht-dist/.git/modules/midi/objects/pack/
- tht-dist/.git/modules/midi/objects/58/
- tht-dist/.git/modules/midi/objects/58/b0e39c2a65df0cfada535d8b8f20e1605cb6f1
- tht-dist/.git/modules/midi/objects/58/eeadc98cb17aad43105cc31314ca68bce51deb
- tht-dist/.git/modules/midi/objects/84/
- tht-dist/.git/modules/midi/objects/84/7e2607a836e2c23fa3798a97f7aa3fd05c60cc
- tht-dist/.git/modules/midi/objects/6b/
- tht-dist/.git/modules/midi/objects/6b/0e2e10d7b182d7f0e4a3283bc77bc0a8c18921
- tht-dist/.git/modules/midi/objects/32/
- tht-dist/.git/modules/midi/objects/32/687067ce6d26201b0c5aa94552157207ecb3c9
- tht-dist/.git/modules/midi/objects/53/
- tht-dist/.git/modules/midi/objects/53/0881429404c8c1d8109ae06286d74d0d589644
- tht-dist/.git/modules/midi/objects/d1/
- tht-dist/.git/modules/midi/objects/d1/6862be090d67627c8136161fdca5a6cf79fb43
- tht-dist/.git/modules/midi/objects/d2/
- tht-dist/.git/modules/midi/objects/d2/1e50fe2b226684df7d752688e2f5669f871dc3
- tht-dist/.git/modules/midi/objects/info/
- tht-dist/.git/modules/midi/objects/57/
- tht-dist/.git/modules/midi/objects/57/e578d299ed36eeb723e7b3fd98894d2c65a4e9
- tht-dist/.git/modules/midi/objects/f8/
- tht-dist/.git/modules/midi/objects/f8/2cdfd7036a45629e501571fb7d76cd40486825
- tht-dist/.git/modules/midi/objects/42/
- tht-dist/.git/modules/midi/objects/42/736d5b5f48d7f85f1da444c3a7bb1d6e3d01cb
- tht-dist/.git/modules/midi/objects/01/
- tht-dist/.git/modules/midi/objects/01/fa33592740c0ceab8b51e3450f6165f58f98fb
- tht-dist/.git/modules/midi/objects/2e/
- tht-dist/.git/modules/midi/objects/2e/dd74dc73cf7c4c2efeb638161aec5e3258d6ad
- tht-dist/.git/modules/midi/objects/d8/
- tht-dist/.git/modules/midi/objects/d8/c97de20f4431219d7735c3522e3b38747bfefc
- tht-dist/.git/modules/midi/objects/b7/
- tht-dist/.git/modules/midi/objects/b7/21905e8e0b09abe1e263b67578be027fefbe29
- tht-dist/.git/modules/midi/objects/bb/
- tht-dist/.git/modules/midi/objects/bb/f965c606fa92e21321bb687a5b82e58549d395
- tht-dist/.git/modules/midi/objects/2b/
- tht-dist/.git/modules/midi/objects/2b/4ef0ff8f9dce1826071a35069c5e49b78a2166
- tht-dist/.git/modules/midi/objects/e7/
- tht-dist/.git/modules/midi/objects/e7/e7ef5a5c2e3348f51de21cda1e678434efce2a
- tht-dist/.git/modules/midi/objects/3f/
- tht-dist/.git/modules/midi/objects/3f/9a75b8f1e5646bdbce00f2a35f3289ba1e229c
- tht-dist/.git/modules/midi/objects/22/
- tht-dist/.git/modules/midi/objects/22/878eb942acfb9cc35623e170d88878a67f2fdb
- tht-dist/.git/modules/midi/objects/28/
- tht-dist/.git/modules/midi/objects/28/f5d07c6aead1d1b428b9337690da60f105bc7a
- tht-dist/.git/modules/midi/objects/11/
- tht-dist/.git/modules/midi/objects/11/0465562570af2d43488b7a92112d152c57fc51
- tht-dist/.git/modules/midi/objects/35/
- tht-dist/.git/modules/midi/objects/35/c2b0b1c9e33428229e86d1dad39312950eab10
- tht-dist/.git/modules/midi/objects/f4/
- tht-dist/.git/modules/midi/objects/f4/180732c34a3a6c4c13499b124551c91e345866
- tht-dist/.git/modules/midi/objects/cc/
- tht-dist/.git/modules/midi/objects/cc/54dd8ddf76ca61ed0f4ef06b7bf36c5e982473
- tht-dist/.git/modules/midi/objects/04/
- tht-dist/.git/modules/midi/objects/04/9773bb63e6a31af29a8cb9c0b1d23af1afce49
- tht-dist/.git/modules/midi/objects/7e/
- tht-dist/.git/modules/midi/objects/7e/65e57c5fb07e02d48cb00e9138bfc932f44a2c
- tht-dist/.git/modules/midi/objects/d0/
- tht-dist/.git/modules/midi/objects/d0/dd818fa27ff135ba7961c585a67242373ffc99
- tht-dist/.git/modules/midi/objects/d0/5d4c2fe70a5ccaa9fd43286c515ae60ade3b02
- tht-dist/.git/modules/midi/objects/44/
- tht-dist/.git/modules/midi/objects/44/3fc2117fd1aeceb2693d7399bf6fc8f9ef1e77
- tht-dist/.git/modules/midi/objects/b8/
- tht-dist/.git/modules/midi/objects/b8/cf320b7de628af2f881207ab23ee5498e7b87b
- tht-dist/.git/modules/midi/objects/b8/c2ae74e8fec7a702855ffd4e3233a085df3693
- tht-dist/.git/modules/midi/objects/db/
- tht-dist/.git/modules/midi/objects/db/329560c4c2b9cb2746d2e2439ea116502c5226
- tht-dist/.git/modules/midi/objects/61/
- tht-dist/.git/modules/midi/objects/61/e2383818e1d0e7adb9d3dcb20a0076d102cb27
- tht-dist/.git/modules/midi/objects/31/
- tht-dist/.git/modules/midi/objects/31/9eaf7520fb0ab7bcce53349a1e1c821b0e4d40
- tht-dist/.git/modules/midi/objects/f1/
- tht-dist/.git/modules/midi/objects/f1/aa998057ee8aa7161bf09b13f27d914bcfa994
- tht-dist/.git/modules/midi/objects/54/
- tht-dist/.git/modules/midi/objects/54/10dde00c6c38b589947014ff755a2507646603
- tht-dist/.git/modules/midi/objects/54/cef477e56a9f0322bf502cfe21026e338ec2bd
- tht-dist/.git/modules/midi/objects/02/
- tht-dist/.git/modules/midi/objects/02/26faa20a830505d39ec49fb8ca32b09a10466d
- tht-dist/.git/modules/midi/objects/fa/
- tht-dist/.git/modules/midi/objects/fa/ce1421bb99862d97da59259488b21f2fafaf51
- tht-dist/.git/modules/midi/objects/de/
- tht-dist/.git/modules/midi/objects/de/40ea7ca058e07a399acf61529d418c07eeee61
- tht-dist/.git/modules/midi/objects/48/
- tht-dist/.git/modules/midi/objects/48/5af6d5a7fbefe70795e82bdfd443c0d4044a8a
- tht-dist/.git/modules/midi/objects/d6/
- tht-dist/.git/modules/midi/objects/d6/cfa4ca4277f81071142e4ad19955d6a0c6eded
- tht-dist/.git/modules/midi/objects/38/
- tht-dist/.git/modules/midi/objects/38/8fe04f50666d42c581af600de0879a85a09552
- tht-dist/.git/modules/midi/objects/b2/
- tht-dist/.git/modules/midi/objects/b2/587ad38ffec8dc7aad0fc9c9eaec6f36338ead
- tht-dist/.git/modules/midi/objects/98/
- tht-dist/.git/modules/midi/objects/98/83ee5daf0d395315ae09378456ab25932b361b
- tht-dist/.git/modules/midi/objects/40/
- tht-dist/.git/modules/midi/objects/40/6b2d46ef847a739cd7395bcd61e109c7efb45c
- tht-dist/.git/modules/midi/objects/40/d75fa8fd3783b76ae377b966572172a1c1ff9d
- tht-dist/.git/modules/midi/objects/8e/
- tht-dist/.git/modules/midi/objects/8e/8387b87100a6bbdd501533b76514913d6e39b6
- tht-dist/.git/modules/midi/objects/4c/
- tht-dist/.git/modules/midi/objects/4c/3708ffdf511bae534a0398bb596308d7f9e440
- tht-dist/.git/modules/midi/objects/1b/
- tht-dist/.git/modules/midi/objects/1b/10eda06836b7b0bbce3be7d6d8b578d0c5d6a3
- tht-dist/.git/modules/midi/branches/
- tht-dist/.git/modules/midi/index
- tht-dist/.git/modules/midi/hooks/
- tht-dist/.git/modules/midi/hooks/prepare-commit-msg.sample
- tht-dist/.git/modules/midi/hooks/pre-push.sample
- tht-dist/.git/modules/midi/hooks/pre-rebase.sample
- tht-dist/.git/modules/midi/hooks/post-update.sample
- tht-dist/.git/modules/midi/hooks/update.sample
- tht-dist/.git/modules/midi/hooks/pre-receive.sample
- tht-dist/.git/modules/midi/hooks/applypatch-msg.sample
- tht-dist/.git/modules/midi/hooks/fsmonitor-watchman.sample
- tht-dist/.git/modules/midi/hooks/pre-commit.sample
- tht-dist/.git/modules/midi/hooks/pre-applypatch.sample
- tht-dist/.git/modules/midi/hooks/commit-msg.sample
- tht-dist/.git/modules/midi/refs/
- tht-dist/.git/modules/midi/refs/heads/
- tht-dist/.git/modules/midi/refs/heads/master
- tht-dist/.git/modules/midi/refs/remotes/
- tht-dist/.git/modules/midi/refs/remotes/origin/
- tht-dist/.git/modules/midi/refs/remotes/origin/HEAD
- tht-dist/.git/modules/midi/refs/tags/
- tht-dist/.git/modules/midi/config
- tht-dist/.git/modules/tht/
- tht-dist/.git/modules/tht/HEAD
- tht-dist/.git/modules/tht/packed-refs
- tht-dist/.git/modules/tht/info/
- tht-dist/.git/modules/tht/info/exclude
- tht-dist/.git/modules/tht/logs/
- tht-dist/.git/modules/tht/logs/HEAD
- tht-dist/.git/modules/tht/logs/refs/
- tht-dist/.git/modules/tht/logs/refs/heads/
- tht-dist/.git/modules/tht/logs/refs/heads/master
- tht-dist/.git/modules/tht/logs/refs/remotes/
- tht-dist/.git/modules/tht/logs/refs/remotes/origin/
- tht-dist/.git/modules/tht/logs/refs/remotes/origin/HEAD
- tht-dist/.git/modules/tht/ORIG_HEAD
- tht-dist/.git/modules/tht/description
- tht-dist/.git/modules/tht/objects/
- tht-dist/.git/modules/tht/objects/pack/
- tht-dist/.git/modules/tht/objects/pack/pack-8b6230c31eecb4ae91902b4e89b8a1a8c1a6798b.pack
- tht-dist/.git/modules/tht/objects/pack/pack-8b6230c31eecb4ae91902b4e89b8a1a8c1a6798b.idx
- tht-dist/.git/modules/tht/objects/info/
- tht-dist/.git/modules/tht/branches/
- tht-dist/.git/modules/tht/index
- tht-dist/.git/modules/tht/hooks/
- tht-dist/.git/modules/tht/hooks/prepare-commit-msg.sample
- tht-dist/.git/modules/tht/hooks/pre-push.sample
- tht-dist/.git/modules/tht/hooks/pre-rebase.sample
- tht-dist/.git/modules/tht/hooks/post-update.sample
- tht-dist/.git/modules/tht/hooks/update.sample
- tht-dist/.git/modules/tht/hooks/pre-receive.sample
- tht-dist/.git/modules/tht/hooks/applypatch-msg.sample
- tht-dist/.git/modules/tht/hooks/fsmonitor-watchman.sample
- tht-dist/.git/modules/tht/hooks/pre-commit.sample
- tht-dist/.git/modules/tht/hooks/pre-applypatch.sample
- tht-dist/.git/modules/tht/hooks/commit-msg.sample
- tht-dist/.git/modules/tht/refs/
- tht-dist/.git/modules/tht/refs/heads/
- tht-dist/.git/modules/tht/refs/heads/master
- tht-dist/.git/modules/tht/refs/remotes/
[truncated: 436 more entries]
