# Supplementary material for: From beat tracking to beat expectation: Cognitive-based beat tracking for capturing pulse clarity through time
Source: PLoS One. 2020 Nov 18;15(11):e0242207. doi: 10.1371/journal.pone.0242207 (PMC7673539; doi:10.1371/journal.pone.0242207)
Supplement: S1 File — (ZIP) [file pone.0242207.s004.zip › tht-dist/midi/setup.py]

#!/usr/bin/env python

from setuptools import setup

setup(name='m2-midi',
      version='0.1',
      description='Auxiliary midi parsing functions',
      author='Martin "March" Miguel',
      author_email='m2.march@gmail.com',
      packages=['m2', 'm2.midi'],
      namespace_packages=['m2'],
)
