# Supplementary material for: From beat tracking to beat expectation: Cognitive-based beat tracking for capturing pulse clarity through time
Source: PLoS One. 2020 Nov 18;15(11):e0242207. doi: 10.1371/journal.pone.0242207 (PMC7673539; doi:10.1371/journal.pone.0242207)
Supplement: S1 File — (ZIP) [file pone.0242207.s004.zip › tht-dist/midi/test/midi_and_notefiles/bach.kindlein.notes]

Note 0 834 71
Note 0 834 67
Note 0 834 62
Note 0 834 43
Note 834 1250 71
Note 834 1667 67
Note 834 1667 62
Note 834 1667 55
Note 1250 1667 72
Note 1667 2500 74
Note 1667 2500 69
Note 1667 2500 62
Note 1667 2500 54
Note 2500 3334 71
Note 2500 3334 67
Note 2500 3334 62
Note 2500 3334 55
Note 3334 4167 67
Note 3334 4167 67
Note 3334 3750 62
Note 3334 4167 52
Note 3750 4167 60
Note 4167 5000 69
Note 4167 4584 65
Note 4167 5000 60
Note 4167 5000 53
Note 4584 5000 64
Note 5000 5834 71
Note 5000 5834 62
Note 5000 5834 55
Note 5000 5834 55
Note 5834 6667 72
Note 5834 6667 64
Note 5834 6667 55
Note 5834 6667 48
Note 6667 7500 71
Note 6667 7917 62
Note 6667 7500 55
Note 6667 7500 43
Note 7500 8334 69
Note 7500 8334 54
Note 7500 8334 50
Note 7917 8334 60
Note 8334 9167 67
Note 8334 9167 59
Note 8334 9167 55
Note 8334 8750 52
Note 8750 9167 50
Note 9167 10417 67
Note 9167 10834 64
Note 9167 10834 60
Note 9167 9584 48
Note 9584 10000 50
Note 10000 10417 52
Note 10417 10834 69
Note 10417 10834 54
Note 10834 11667 71
Note 10834 11667 62
Note 10834 11250 59
Note 10834 11667 55
Note 11250 11667 57
Note 11667 12500 71
Note 11667 12500 62
Note 11667 12500 55
Note 11667 12084 47
Note 12084 12500 48
Note 12500 12917 69
Note 12500 13750 62
Note 12500 13334 55
Note 12500 13334 50
Note 12917 13334 67
Note 13334 14167 69
Note 13334 14167 54
Note 13334 14167 50
Note 13750 14167 60
Note 14167 16667 67
Note 14167 16667 59
Note 14167 16667 50
Note 14167 16667 43
Note 16667 17500 71
Note 16667 17500 67
Note 16667 17500 62
Note 16667 17500 43
Note 17500 18334 69
Note 17500 18334 66
Note 17500 17917 62
Note 17500 18334 50
Note 17917 18334 60
Note 18334 19167 71
Note 18334 19167 66
Note 18334 19167 59
Note 18334 19167 51
Note 19167 20000 67
Note 19167 19584 64
Note 19167 20000 59
Note 19167 20000 52
Note 19584 20000 62
Note 20000 20834 64
Note 20000 20834 61
Note 20000 20417 57
Note 20000 20834 57
Note 20417 20834 55
Note 20834 21667 66
Note 20834 22084 62
Note 20834 21667 57
Note 20834 21667 54
Note 21667 22500 67
Note 21667 22500 55
Note 21667 22500 52
Note 22084 22500 61
Note 22500 23334 69
Note 22500 23334 62
Note 22500 23334 54
Note 22500 23334 50
Note 23334 24167 71
Note 23334 24167 63
Note 23334 24167 54
Note 23334 24167 47
Note 24167 25000 67
Note 24167 25000 59
Note 24167 25000 55
Note 24167 24584 52
Note 24584 25000 50
Note 25000 25834 67
Note 25000 25834 64
Note 25000 25834 60
Note 25000 25417 52
Note 25417 25834 54
Note 25834 27084 67
Note 25834 26667 62
Note 25834 26250 59
Note 25834 26250 55
Note 26250 26667 60
Note 26250 26667 57
Note 26667 27084 64
Note 26667 27084 59
Note 26667 27084 55
Note 27084 27500 69
Note 27084 27500 66
Note 27084 27500 57
Note 27084 27500 54
Note 27500 28334 71
Note 27500 28334 67
Note 27500 28334 55
Note 27500 28334 52
Note 28334 29167 71
Note 28334 29167 62
Note 28334 30000 55
Note 28334 28750 47
Note 28750 29167 48
Note 29167 29584 69
Note 29167 30417 62
Note 29167 30834 50
Note 29584 30000 67
Note 30000 30417 69
Note 30000 30834 54
Note 30417 30834 60
Note 30834 33334 67
Note 30834 33334 59
Note 30834 33334 50
Note 30834 33334 43
