# Supplementary material for: From beat tracking to beat expectation: Cognitive-based beat tracking for capturing pulse clarity through time
Source: PLoS One. 2020 Nov 18;15(11):e0242207. doi: 10.1371/journal.pone.0242207 (PMC7673539; doi:10.1371/journal.pone.0242207)
Supplement: S1 File — (ZIP) [file pone.0242207.s004.zip › tht-dist/midi/test/midi_and_notefiles/beet.rondo.notes]

Note 0 115 88
Note 0 461 48
Note 0 461 52
Note 115 230 87
Note 230 346 89
Note 346 461 88
Note 461 576 86
Note 576 692 84
Note 692 807 83
Note 807 923 81
Note 923 1038 79
Note 1038 1153 84
Note 1153 1269 83
Note 1269 1384 81
Note 1384 1499 80
Note 1499 1615 79
Note 1615 1730 78
Note 1730 1846 77
Note 1846 1961 76
Note 1961 2076 81
Note 2076 2192 79
Note 2192 2307 78
Note 2307 2423 77
Note 2423 2538 76
Note 2538 2653 75
Note 2653 2769 74
Note 2769 3230 72
Note 2769 2999 60
Note 2769 2999 64
Note 2999 3230 67
Note 3230 3692 72
Note 3230 3461 60
Note 3230 3461 64
Note 3461 3692 67
Note 3692 3923 72
Note 3692 4615 62
Note 3692 4615 65
Note 3692 4615 67
Note 3923 4153 71
Note 4153 4384 70
Note 4384 4615 71
Note 4615 5076 71
Note 4615 4846 62
Note 4615 4846 65
Note 4846 5076 68
Note 5076 5538 71
Note 5076 5307 62
Note 5076 5307 65
Note 5307 5538 68
Note 5538 5769 74
Note 5538 6461 63
Note 5538 6461 67
Note 5769 5999 72
Note 5999 6230 71
Note 6230 6461 72
Note 6461 6923 72
Note 6461 6692 66
Note 6692 6923 68
Note 6923 7384 72
Note 6923 7153 66
Note 7153 7384 68
Note 7384 7615 75
Note 7384 7615 65
Note 7615 7846 73
Note 7615 7846 68
Note 7846 8076 72
Note 7846 8076 65
Note 8076 8307 73
Note 8076 8307 68
Note 8307 8769 78
Note 8307 8538 60
Note 8538 8769 68
Note 8769 9230 78
Note 8769 8999 60
Note 8999 9230 68
Note 9230 9461 78
Note 9230 9461 61
Note 9461 9692 77
Note 9461 9692 68
Note 9692 9923 75
Note 9692 9923 61
Note 9923 10153 73
Note 9923 10153 68
Note 10153 10615 68
Note 10153 10615 72
Note 10153 10615 63
Note 10153 10384 54
Note 10384 10615 56
Note 10615 11076 68
Note 10615 11076 72
Note 10615 11076 63
Note 10615 10846 54
Note 10846 11076 56
Note 11076 11307 75
Note 11076 11999 68
Note 11076 11999 61
Note 11076 11307 53
Note 11307 11538 73
Note 11307 11538 56
Note 11538 11769 72
Note 11538 11769 53
Note 11769 11999 73
Note 11769 11999 56
Note 11999 12461 68
Note 11999 12461 75
Note 11999 12461 78
Note 11999 12461 66
Note 11999 12461 60
Note 11999 12230 48
Note 12230 12461 56
Note 12461 12923 68
Note 12461 12923 75
Note 12461 12923 78
Note 12461 12923 66
Note 12461 12923 60
Note 12461 12692 48
Note 12692 12923 56
Note 12923 13038 49
Note 13038 13153 53
Note 13153 13269 56
Note 13269 13384 61
Note 13384 13499 65
Note 13499 13615 68
Note 13615 13730 73
Note 13730 13846 77
Note 13846 13961 54
Note 13961 14076 56
Note 14076 14192 60
Note 14192 14307 63
Note 14307 14423 63
Note 14423 14538 68
Note 14538 14653 72
Note 14653 14769 75
Note 14769 14884 53
Note 14884 14999 56
Note 14999 15115 61
Note 15115 15230 65
Note 15230 15346 68
Note 15346 15461 73
Note 15461 15576 77
Note 15576 15692 80
Note 15692 15807 51
Note 15807 15923 56
Note 15923 16038 60
Note 16038 16153 63
Note 16153 16269 66
Note 16269 16384 68
Note 16384 16499 72
Note 16499 16615 78
Note 16615 16730 49
Note 16730 16846 53
Note 16846 16961 56
Note 16961 17076 61
Note 17076 17192 65
Note 17192 17307 68
Note 17307 17423 73
Note 17423 17538 77
Note 17538 17653 48
Note 17653 17769 53
Note 17769 17884 56
Note 17884 17999 60
Note 17999 18115 65
Note 18115 18230 68
Note 18230 18346 72
Note 18346 18461 77
Note 18461 18576 47
Note 18576 18692 53
Note 18692 18807 56
Note 18807 18923 59
Note 18923 19038 65
Note 19038 19153 68
Note 19153 19269 74
Note 19269 19384 77
Note 19384 19499 48
Note 19499 19615 51
Note 19615 19730 55
Note 19730 19846 60
Note 19846 19961 63
Note 19961 20076 67
Note 20076 20192 72
Note 20192 20307 75
Note 20307 20423 41
Note 20423 20538 44
Note 20538 20653 50
Note 20653 20769 53
Note 20769 20884 62
Note 20884 20999 68
Note 20999 21115 72
Note 21115 21230 74
Note 21230 21346 43
Note 21346 21461 46
Note 21461 21576 48
Note 21576 21692 55
Note 21692 21807 64
Note 21807 21923 70
Note 21923 22038 72
Note 22038 22153 76
Note 22153 22269 44
Note 22269 22384 48
Note 22384 22499 53
Note 22499 22615 56
Note 22615 22730 65
Note 22730 22846 68
Note 22846 22961 72
Note 22961 23076 77
Note 23076 23192 45
Note 23192 23307 48
Note 23307 23423 51
Note 23423 23538 57
Note 23538 23653 66
Note 23653 23769 72
Note 23769 23884 75
Note 23884 23999 78
Note 23999 24692 67
Note 23999 24692 72
Note 23999 24692 76
Note 23999 24692 79
Note 23999 24230 43
Note 24230 24461 55
Note 24461 24692 55
Note 24692 24923 74
Note 24692 24923 77
Note 24692 24923 55
Note 24923 25153 72
Note 24923 25153 76
Note 24923 25153 55
Note 25153 25384 67
Note 25153 25384 76
Note 25153 25384 55
Note 25384 25615 65
Note 25384 25615 69
Note 25384 25615 74
Note 25384 25615 55
Note 25615 25846 63
Note 25615 25846 66
Note 25615 25846 69
Note 25615 25846 72
Note 25615 25846 55
Note 25846 26538 64
Note 25846 26538 67
Note 25846 26538 72
Note 25846 26076 43
Note 26076 26307 55
Note 26307 26538 43
Note 26538 26769 64
Note 26538 26769 67
Note 26538 26769 72
Note 26538 26769 55
Note 26769 26999 72
Note 26769 27230 62
Note 26769 27230 65
Note 26769 26999 43
Note 26999 27230 71
Note 26999 27230 55
Note 27230 27461 69
Note 27230 27692 62
Note 27230 27692 65
Note 27230 27461 43
Note 27461 27692 67
Note 27461 27692 55
Note 27692 28384 76
Note 27692 28384 79
Note 27692 27845 43
Note 27845 28000 48
Note 28000 28153 52
Note 28153 28307 55
Note 28307 28461 60
Note 28384 28615 74
Note 28384 28615 77
Note 28461 28615 64
Note 28615 28846 72
Note 28615 28846 76
Note 28615 28846 67
Note 28846 29076 67
Note 28846 29076 76
Note 28846 29076 55
Note 29076 29307 65
Note 29076 29307 69
Note 29076 29307 74
Note 29076 29307 55
Note 29307 29538 63
Note 29307 29538 66
Note 29307 29538 69
Note 29307 29538 72
Note 29307 29538 55
Note 29538 30230 64
Note 29538 30230 67
Note 29538 30230 72
Note 29538 29769 43
Note 29769 29999 55
Note 29999 30230 43
Note 30230 30461 64
Note 30230 30461 67
Note 30230 30461 72
Note 30230 30461 55
Note 30461 30692 72
Note 30461 30923 62
Note 30461 30923 65
Note 30461 30692 43
Note 30692 30923 71
Note 30692 30923 55
Note 30923 31153 69
Note 30923 31384 62
Note 30923 31384 65
Note 30923 31153 43
Note 31153 31384 67
Note 31153 31384 55
Note 31384 31846 72
Note 31384 31846 64
Note 31384 31499 48
Note 31499 31615 60
Note 31615 31730 55
Note 31730 31846 60
