# Supplementary material for: From beat tracking to beat expectation: Cognitive-based beat tracking for capturing pulse clarity through time
Source: PLoS One. 2020 Nov 18;15(11):e0242207. doi: 10.1371/journal.pone.0242207 (PMC7673539; doi:10.1371/journal.pone.0242207)
Supplement: S1 File — (ZIP) [file pone.0242207.s004.zip › tht-dist/midi/test/midi_and_notefiles/bach.annamin.notes]

Note 0 434 74
Note 0 869 55
Note 0 869 59
Note 0 869 62
Note 434 652 67
Note 652 869 69
Note 869 1086 71
Note 869 1304 57
Note 1086 1304 72
Note 1304 1739 74
Note 1304 2608 59
Note 1739 2173 67
Note 2173 2608 67
Note 2608 3043 76
Note 2608 3913 60
Note 3043 3260 72
Note 3260 3478 74
Note 3478 3695 76
Note 3695 3913 78
Note 3913 4347 79
Note 3913 5217 59
Note 4347 4782 67
Note 4782 5217 67
Note 5217 5652 72
Note 5217 6521 57
Note 5652 5869 74
Note 5869 6086 72
Note 6086 6304 71
Note 6304 6521 69
Note 6521 6956 71
Note 6521 7826 55
Note 6956 7173 72
Note 7173 7391 71
Note 7391 7608 69
Note 7608 7826 67
Note 7826 8260 66
Note 7826 8260 62
Note 8260 8478 67
Note 8260 8695 59
Note 8478 8695 69
Note 8695 8913 71
Note 8695 9130 55
Note 8913 9130 67
Note 9130 10434 69
Note 9130 9565 62
Note 9565 9782 50
Note 9782 9999 60
Note 9999 10217 59
Note 10217 10434 57
Note 10434 10869 74
Note 10434 11304 59
Note 10869 11086 67
Note 11086 11304 69
Note 11304 11521 71
Note 11304 11739 57
Note 11521 11739 72
Note 11739 12173 74
Note 11739 12173 55
Note 12173 12608 67
Note 12173 12608 59
Note 12608 13043 67
Note 12608 13043 55
Note 13043 13478 76
Note 13043 14347 60
Note 13478 13695 72
Note 13695 13913 74
Note 13913 14130 76
Note 14130 14347 78
Note 14347 14782 79
Note 14347 14782 59
Note 14782 15217 67
Note 14782 14999 60
Note 14999 15217 59
Note 15217 15652 67
Note 15217 15434 57
Note 15434 15652 55
Note 15652 16086 72
Note 15652 16521 57
Note 16086 16304 74
Note 16304 16521 72
Note 16521 16739 71
Note 16521 16956 54
Note 16739 16956 69
Note 16956 17391 71
Note 16956 17826 55
Note 17391 17608 72
Note 17608 17826 71
Note 17826 18043 69
Note 17826 18260 59
Note 18043 18260 67
Note 18260 18695 69
Note 18260 18695 60
Note 18695 18913 71
Note 18695 19130 62
Note 18913 19130 69
Note 19130 19347 67
Note 19130 19565 50
Note 19347 19565 66
Note 19565 20869 67
Note 19565 20434 55
Note 20434 20869 43
