# Supplementary material for: From beat tracking to beat expectation: Cognitive-based beat tracking for capturing pulse clarity through time
Source: PLoS One. 2020 Nov 18;15(11):e0242207. doi: 10.1371/journal.pone.0242207 (PMC7673539; doi:10.1371/journal.pone.0242207)
Supplement: S1 File — (ZIP) [file pone.0242207.s004.zip › tht-dist/midi/test/midi_and_notefiles/beet.son10-1.II.notes]

Note 0 647 60
Note 2 948 68
Note 25 1388 44
Note 26 1375 51
Note 104 1380 56
Note 1348 1449 70
Note 1475 1576 68
Note 1597 1719 67
Note 1712 1836 68
Note 1870 3076 72
Note 1888 3306 61
Note 1904 3191 51
Note 1908 3111 55
Note 1927 3107 43
Note 3169 3320 70
Note 3664 6405 60
Note 3664 6327 68
Note 3682 6533 44
Note 3708 6648 51
Note 3719 6677 56
Note 6309 7287 69
Note 7277 8566 70
Note 7306 8823 55
Note 7307 8792 63
Note 7313 8797 61
Note 8248 9121 58
Note 8611 8740 72
Note 8745 8848 70
Note 8873 9016 69
Note 9005 9120 70
Note 9135 10472 56
Note 9150 10147 63
Note 9151 10364 73
Note 10033 10462 60
Note 10037 10571 68
Note 10473 10607 72
Note 10932 13103 70
Note 10948 13705 67
Note 10949 13601 63
Note 10959 13729 51
Note 13456 14432 71
Note 14414 15718 56
Note 14427 15689 72
Note 14438 15282 63
Note 15892 15942 68
Note 16157 17407 75
Note 16182 17285 56
Note 16187 16837 63
Note 16198 17150 60
Note 16202 17206 48
Note 17647 17820 72
Note 17931 18492 68
Note 17941 18885 77
Note 17962 18401 65
Note 17964 18969 49
Note 17973 18917 61
Note 17983 18937 56
Note 19418 19471 73
Note 19563 22990 53
Note 19620 23047 56
Note 19702 23069 61
Note 19773 22999 65
Note 19819 23096 68
Note 19935 22239 73
Note 20077 21691 80
Note 22161 22596 79
Note 22587 23060 77
Note 23033 23134 75
Note 23479 23877 73
Note 23500 23848 63
Note 23510 23834 70
Note 23520 24158 55
Note 24401 24797 56
Note 24401 24729 72
Note 24408 24701 68
Note 24414 24719 63
Note 25327 26688 75
Note 25331 25711 63
Note 25364 26847 51
Note 25375 26723 60
Note 26253 26790 63
Note 26687 26769 72
Note 26743 26799 56
Note 27253 27591 70
Note 27265 27650 51
Note 27270 27634 55
Note 27276 27621 63
