# Supplementary material for: From beat tracking to beat expectation: Cognitive-based beat tracking for capturing pulse clarity through time
Source: PLoS One. 2020 Nov 18;15(11):e0242207. doi: 10.1371/journal.pone.0242207 (PMC7673539; doi:10.1371/journal.pone.0242207)
Supplement: S1 File — (ZIP) [file pone.0242207.s004.zip › tht-dist/midi/test/midi_and_notefiles/beet.son10-3.II.notes]

Note 0 691 50
Note 2 772 62
Note 486 796 57
Note 840 1584 53
Note 1229 1509 57
Note 1580 1918 50
Note 1935 2270 57
Note 2201 2367 69
Note 2351 3469 81
Note 2353 2856 49
Note 2716 3131 57
Note 3066 3445 52
Note 3397 3804 79
Note 3410 3752 57
Note 3749 4120 77
Note 3756 4108 49
Note 4094 4533 76
Note 4097 4479 57
Note 4479 5022 79
Note 4485 4938 50
Note 4834 5162 57
Note 4992 5050 77
Note 5170 5975 77
Note 5187 5554 53
Note 5506 5824 57
Note 5830 6124 50
Note 6002 6080 79
Note 6073 6162 77
Note 6148 6569 57
Note 6167 6219 76
Note 6367 6442 74
Note 6550 6949 74
Note 6569 6925 45
Note 6922 7114 73
Note 6942 7303 57
Note 7277 7777 73
Note 7297 7682 56
Note 7650 8013 57
Note 8008 8366 55
Note 8013 8783 73
Note 8367 8735 57
Note 8743 9314 74
Note 8753 9133 53
Note 9111 9483 57
Note 9290 9499 76
Note 9488 10196 77
Note 9495 9867 62
Note 9858 10275 57
Note 10219 10580 53
Note 10564 10711 69
Note 10570 10706 50
Note 10860 10973 69
Note 10991 12123 81
Note 10995 11613 49
Note 11361 11705 57
Note 11691 12033 52
Note 12043 12390 57
Note 12049 12465 79
Note 12390 12748 55
Note 12401 12766 77
Note 12741 13172 76
Note 12753 13116 57
Note 13103 13675 79
Note 13110 13527 50
Note 13476 13851 57
Note 13660 13725 77
Note 13810 14816 77
Note 13821 14125 56
Note 14154 14509 57
Note 14498 14833 48
Note 14837 15161 57
Note 14840 14898 78
Note 15124 15249 67
Note 15196 15618 47
Note 15226 16303 79
Note 15554 15894 55
Note 15868 16293 50
Note 16225 16661 77
Note 16225 16589 55
Note 16576 16911 53
Note 16576 16964 76
Note 16898 17350 74
Note 16915 17243 55
Note 17249 17685 48
Note 17270 17966 77
Note 17597 17935 55
Note 17959 19134 76
Note 17965 18299 60
Note 18326 18671 59
Note 18679 19018 57
Note 19026 19327 55
Note 19356 21262 54
Note 19731 20096 62
Note 20064 20449 74
Note 20084 20461 72
Note 20091 20590 57
Note 20438 20867 62
Note 20810 21148 74
Note 20820 21117 72
Note 20824 21296 60
Note 21175 21576 62
Note 21536 22489 76
Note 21546 22985 72
Note 21563 22591 55
Note 21901 22233 64
Note 22216 22532 60
Note 22510 22648 77
Note 22522 22839 64
Note 22644 22856 76
Note 22814 23394 74
Note 22830 23300 55
Note 23187 23581 64
Note 23346 23604 76
Note 23550 24603 79
Note 23567 24685 71
Note 23597 24476 55
Note 23911 24229 65
Note 24235 24542 62
Note 24550 24927 77
Note 24552 24858 65
Note 24885 25208 76
Note 24894 25280 55
Note 25225 25279 74
Note 25245 25287 65
Note 25564 25911 75
Note 25579 25965 48
Note 25581 26304 72
Note 25921 26375 76
Note 25928 25976 60
Note 26239 26611 45
Note 26567 26831 57
Note 26910 27229 43
Note 27219 27527 55
Note 27571 28140 42
Note 27918 28321 54
Note 28263 28728 84
Note 28273 28674 74
Note 28273 28755 86
Note 28287 28706 45
Note 28637 29052 54
Note 28954 29522 42
Note 28979 29412 84
Note 28983 29485 86
Note 28983 29323 74
Note 29317 29709 54
Note 29579 30451 76
Note 29711 30050 43
Note 29739 30245 88
Note 30042 30437 55
Note 30412 30840 48
Note 30546 30671 84
Note 30706 30827 79
Note 30719 30998 55
Note 30861 31019 76
Note 31015 31346 52
Note 31016 31114 72
Note 31185 31319 67
Note 31353 31492 64
Note 31353 31709 55
Note 31483 31566 60
Note 31709 32150 43
Note 31716 32758 67
Note 31725 32834 59
Note 32074 32405 55
Note 32394 32715 50
Note 32718 33172 65
Note 32745 33098 55
Note 33087 33489 62
Note 33106 33412 59
Note 33107 33469 53
Note 33113 33383 43
Note 33439 33840 67
Note 33479 33858 55
Note 33895 34853 60
Note 33911 34877 52
Note 33921 34893 48
