# Supplementary material for: From beat tracking to beat expectation: Cognitive-based beat tracking for capturing pulse clarity through time
Source: PLoS One. 2020 Nov 18;15(11):e0242207. doi: 10.1371/journal.pone.0242207 (PMC7673539; doi:10.1371/journal.pone.0242207)
Supplement: S1 File — (ZIP) [file pone.0242207.s004.zip › tht-dist/midi/test/midi_and_notefiles/bach.jesu.notes]

Note 0 833 74
Note 0 416 67
Note 0 416 58
Note 0 416 55
Note 416 833 66
Note 416 833 60
Note 416 833 57
Note 833 1666 74
Note 833 1666 67
Note 833 1666 62
Note 833 1249 58
Note 1249 1666 60
Note 1666 2499 69
Note 1666 2499 66
Note 1666 2499 62
Note 1666 2499 62
Note 2499 3333 70
Note 2499 3333 67
Note 2499 3333 62
Note 2499 2916 60
Note 2916 3333 58
Note 3333 4166 72
Note 3333 3749 67
Note 3333 4166 60
Note 3333 4166 57
Note 3749 4166 66
Note 4166 4583 70
Note 4166 4999 67
Note 4166 4999 62
Note 4166 4999 55
Note 4583 4999 69
Note 4999 6666 69
Note 4999 5833 67
Note 4999 6249 63
Note 4999 5833 48
Note 5833 6666 66
Note 5833 6666 50
Note 6249 6666 62
Note 6666 8333 67
Note 6666 8333 62
Note 6666 8333 58
Note 6666 8333 43
Note 8333 9166 70
Note 8333 9166 67
Note 8333 9166 62
Note 8333 8749 55
Note 8749 9166 53
Note 9166 9999 70
Note 9166 9583 67
Note 9166 9999 55
Note 9166 9583 51
Note 9583 9999 65
Note 9583 9999 50
Note 9999 10833 69
Note 9999 10416 63
Note 9999 10416 55
Note 9999 10416 48
Note 10416 10833 62
Note 10416 10833 54
Note 10416 10833 50
Note 10833 11666 67
Note 10833 11249 62
Note 10833 11666 55
Note 10833 11666 51
Note 11249 11666 60
Note 11666 12499 66
Note 11666 12499 60
Note 11666 12083 57
Note 11666 12499 45
Note 12083 12499 60
Note 12499 13333 67
Note 12499 13333 62
Note 12499 12916 58
Note 12499 13333 43
Note 12916 13333 55
Note 13333 16666 69
Note 13333 16666 62
Note 13333 16666 54
Note 13333 16666 50
Note 16666 17499 69
Note 16666 17499 66
Note 16666 17499 62
Note 16666 17499 50
Note 17499 18333 70
Note 17499 18333 67
Note 17499 18333 62
Note 17499 17916 55
Note 17916 18333 53
Note 18333 19166 72
Note 18333 19166 67
Note 18333 19166 60
Note 18333 19166 52
Note 19166 19999 69
Note 19166 19999 65
Note 19166 19999 60
Note 19166 19583 53
Note 19583 19999 52
Note 19999 20833 70
Note 19999 20833 65
Note 19999 20416 58
Note 19999 20833 50
Note 20416 20833 60
Note 20833 21249 69
Note 20833 21666 65
Note 20833 21666 62
Note 20833 21249 48
Note 21249 21666 67
Note 21249 21666 46
Note 21666 23333 67
Note 21666 22499 65
Note 21666 22916 60
Note 21666 23333 48
Note 22499 23333 64
Note 22916 23333 58
Note 23333 24999 65
Note 23333 24999 60
Note 23333 24999 57
Note 23333 24999 41
Note 24999 25833 70
Note 24999 25833 65
Note 24999 25833 62
Note 24999 25833 50
Note 25833 26666 72
Note 25833 26666 65
Note 25833 26666 57
Note 25833 26666 53
Note 26666 27499 74
Note 26666 27083 65
Note 26666 27083 58
Note 26666 27499 58
Note 27083 27499 63
Note 27083 27499 60
Note 27499 28333 70
Note 27499 27916 65
Note 27499 28333 58
Note 27499 27916 62
Note 27916 28333 62
Note 27916 28333 58
Note 28333 29166 75
Note 28333 29166 67
Note 28333 28749 58
Note 28333 28749 55
Note 28749 29166 60
Note 28749 29166 57
Note 29166 29999 74
Note 29166 29999 67
Note 29166 29583 62
Note 29166 29583 58
Note 29583 29999 58
Note 29583 29999 55
Note 29999 31666 72
Note 29999 30833 67
Note 29999 30416 55
Note 29999 30416 51
Note 30416 30833 63
Note 30416 30833 48
Note 30833 31249 65
Note 30833 31666 57
Note 30833 31666 53
Note 31249 31666 63
Note 31666 33333 70
Note 31666 33333 62
Note 31666 33333 58
Note 31666 33333 46
Note 33333 34166 69
Note 33333 34166 65
Note 33333 34166 60
Note 33333 34166 53
Note 34166 34999 70
Note 34166 34583 63
Note 34166 34999 58
Note 34166 34999 55
Note 34583 34999 62
Note 34999 35833 72
Note 34999 35833 60
Note 34999 35416 65
Note 34999 35833 57
Note 35416 35833 63
Note 35833 36666 74
Note 35833 36249 65
Note 35833 36666 62
Note 35833 36249 58
Note 36249 36666 67
Note 36249 36666 57
Note 36666 37499 72
Note 36666 37499 69
Note 36666 37499 62
Note 36666 37083 55
Note 37083 37499 54
Note 37499 38333 70
Note 37499 38333 67
Note 37499 38333 62
Note 37499 38333 55
Note 38333 39999 69
Note 38333 39999 66
Note 38333 39999 62
Note 38333 39999 50
Note 39999 40833 67
Note 39999 40833 67
Note 39999 40833 62
Note 39999 40416 58
Note 40416 40833 57
Note 40833 41666 69
Note 40833 41666 62
Note 40833 41666 62
Note 40833 41249 55
Note 41249 41666 54
Note 41666 42499 70
Note 41666 42499 67
Note 41666 42499 62
Note 41666 42083 55
Note 42083 42499 53
Note 42499 42916 72
Note 42499 43333 67
Note 42499 42916 60
Note 42499 42916 51
Note 42916 43333 70
Note 42916 43333 62
Note 42916 43333 50
Note 43333 44583 69
Note 43333 44166 67
Note 43333 43749 63
Note 43333 43749 48
Note 43749 44166 60
Note 43749 44166 45
Note 44166 44999 66
Note 44166 44583 57
Note 44166 44999 50
Note 44583 44999 67
Note 44583 44999 62
Note 44999 46666 67
Note 44999 46666 62
Note 44999 46666 59
Note 44999 46666 43
