# Supplementary material for: From beat tracking to beat expectation: Cognitive-based beat tracking for capturing pulse clarity through time
Source: PLoS One. 2020 Nov 18;15(11):e0242207. doi: 10.1371/journal.pone.0242207 (PMC7673539; doi:10.1371/journal.pone.0242207)
Supplement: S1 File — (ZIP) [file pone.0242207.s004.zip › tht-dist/tht/setup.py]

#!/usr/bin/env python

from setuptools import setup, find_packages

setup(name='tht',
      version='0.1',
      description='Tactus Hypothesis Tracking Module',
      author='Martin "March" Miguel',
      author_email='m2.march@gmail.com',
      packages=find_packages(),
      scripts=['scripts/tht'],
      namespace_packages=['m2'],
      install_requires=[
          'addict',
          'pytest-mock',
          'numpy',
          'more_itertools',
          'pytest',
          'filetype',
          'pandas',
          'scipy'
      ]
      )
