# Supplementary material for: From beat tracking to beat expectation: Cognitive-based beat tracking for capturing pulse clarity through time
Source: PLoS One. 2020 Nov 18;15(11):e0242207. doi: 10.1371/journal.pone.0242207 (PMC7673539; doi:10.1371/journal.pone.0242207)
Supplement: S1 File — (ZIP) [file pone.0242207.s004.zip › tht-dist/tht/scripts/tht]

'''
Utility to run the Tactus Hypothesis Tracker model on a music file.

Input files can be either an audio file (mp3 or wav) or a midi file.
'''

import sys
import filetype
import pickle

import pandas as pd
import numpy as np
import argparse
import m2.tht.tracker_analysis as ta

from sys import argv
from m2.tht import tactus_hypothesis_tracker
from m2 import midi
from m2.beatroot import beatroot

def get_output_type(args):
    if args.out_file is not None and (not (args.out_file.endswith('pkl') or
                                           args.out_file.endswith('csv'))):
        raise argparse.ArgumentError('out_file', 
                                     'Out file has an invalid output type')
    else:
        file_type = (None 
                     if args.out_file is None 
                     else ('pkl' 
                           if args.out_file.endswith('pkl') 
                           else 'csv')
                    )

    args_type = args.type if args.type is not None else None
    final_type = args_type if args_type is not None else file_type

    if (file_type is not None and 
        args_type is not None and 
        args_type != file_type):
        raise ValueError('Output filetype and argument type incompatible')

    if final_type == 'pkl' and args.out_file is None:
        raise ValueError('Cannot write pickle output if no out_file is '
                         'declared')

    return final_type if final_type is not None else 'csv'


def main(args):
    tht = tactus_hypothesis_tracker.default_tht()

    in_file = args.in_file
    
    in_ft = filetype.guess(in_file)
    if in_ft is None:
        print ('Unrecognized input file: {}'.format(in_file))
        sys.exit()

    if (in_ft.extension.startswith('midi')):
        m = midi.MidiPlayback(in_file)
        onsets = m.onset_times_in_ms()
    else:
        onsets = beatroot(in_file, onsets=True)
        onsets = np.array(onsets) * 1000.

    trackers = tht(onsets)

    if args.mode == 'full':
        output_type = get_output_type(args) 
        if (output_type == 'pkl'):
            with open(args.out_file, 'wb') as f:
                pickle.dump(trackers, f)
        elif (output_type == 'csv'):
            d = pd.DataFrame([
                {
                    'a': tracker.onset_indexes[0],
                    'b': tracker.onset_indexes[1],
                    'onset_index': corr[0],
                    'onset_time': tracker.onset_times[corr[0]],
                    'score': conf[1],
                    'phase': corr[1].n_rho,
                    'period': corr[1].n_delta 
                }
                for name, tracker in trackers.items()
                for corr, conf in zip(tracker.corr, tracker.confs)
            ])
            if args.out_file:
                d.to_csv(args.out_file, index=False, float_format='%.6f')
            else:
                print(d.to_csv(index=False, float_format='%.6f'))
    elif args.mode == 'beat':
        top_hts = ta.top_hypothesis(trackers, len(onsets))
        beats = ta.produce_beats_information(
            onsets, top_hts, adapt_period=args.max_bpm is not None,
            adapt_phase=tht.eval_f, max_delta_bpm=args.max_bpm,
            avoid_quickturns=args.avoid_quickturns)
        if args.out_file:
            with open(args.out_file, 'w') as f:
                for b in beats:
                    f.write('{}\n'.format(b))
        else:
            for b in beats:
                print(b)
    elif args.mode == 'congruence':
        conf_values = ta.tht_tracking_confs(trackers, len(onsets))
        if args.out_file:
            with open(args.out_file, 'w') as f:
                for t, c in conf_values:
                    f.write('{} {}\n'.format(t, c))
        else:
            for t, c in conf_values:
                print('{} {}'.format(t, c))


if __name__ == '__main__':
    parser = argparse.ArgumentParser(description=globals()['__doc__'])
    parser.add_argument('mode', choices=['full', 'beat', 'congruence'])
    parser.add_argument('in_file', help='input filename', type=str)
    parser.add_argument('-o', '--out_file', 
                        help=('Output filename. If missing, outputs to '
                              'stdout. In case of full output, if '
                              'no --type is specified, '
                              'output type is inferred from the '
                              'extension (either .pkl or .csv)'))
    g = parser.add_argument_group(
        'full', 'THT outputs the full evolution of the hypothesis trackers')
    g.add_argument('-t', '--type', choices=['csv', 'pkl'],
                   help='Output either a binary pickle or a text csv')
    g = parser.add_argument_group(
        'beat', 'THT outputs a beat tracking')
    g.add_argument('--max_bpm', type=int, default=None,
                   help='Maximum bpm value allowed for the output beat track')
    g.add_argument('--avoid_quickturns', type=int, default=None,
                   help='Time (in ms) required for a new top hypothesis to set')
    
    args = parser.parse_args()
    main(args)
