# Supplementary material for: From beat tracking to beat expectation: Cognitive-based beat tracking for capturing pulse clarity through time
Source: PLoS One. 2020 Nov 18;15(11):e0242207. doi: 10.1371/journal.pone.0242207 (PMC7673539; doi:10.1371/journal.pone.0242207)
Supplement: S1 File — (ZIP) [file pone.0242207.s004.zip › tht-dist/tht/m2/tht/tactus_hypothesis_tracker.py]

"""This module contains the TactusTrackersGenerator class that can be configured
to generate complete hypothesis trackers for the playback of a case."""

from m2.tht import playback
from m2.tht import defaults
from m2.tht import hypothesis
from m2.tht.correction import HypothesisCorrection, windowed_corr
from m2.tht import confidence
import collections
import logging
from typing import *

Rho = NewType('Rho', float)
Delta = NewType('Delta', float)
OnsetIdx = NewType('OnsetIdx', int)
Conf = NewType('Conf', float)

class HypothesisTracker(hypothesis.HypothesisFromIndex):
    """Class that holds information of the hypothesis evolution.

    A hypothesis is defined as a rho and a delta values, where all tactus
    predictions are described as: rho + delta * k, for some integer k.

    The 'name' of the hypothesis is given by the two onset indexes used
    to originate the hypothesis. The 'beta' value is the first hypothesis.
    'corr' contains a list of Correction objects with information about
    each correction performed over the hypothesis. 'cur' is the current value
    of the hypothesis. 'confs' contains the evolution of the confidence for
    the hypothesis.

    The tracker also contains some convenience methods to work with the
    current hypothesis. The 'r' property gives as the current rho value,
    the 'd' property the current 'delta'. The 'proj' generates all
    tactus predictions by the hypothesis within range of a playback.

    The 'update' method allows us to correct the current hypothesis with
    a correction function and to update the confence status with a
    confidence function.
    """
    beta: Tuple[Rho, Delta]
    oonset_times: List[float]
    corr: List[Tuple[OnsetIdx, HypothesisCorrection]]
    confs: List[Tuple[OnsetIdx, float]]

    def __init__(self, start_idx, end_idx, onset_times):
        super(self.__class__, self).__init__(start_idx, end_idx, onset_times)
        self.beta = self.htuple
        self.onset_times = onset_times
        self.corr = []  # [(onset_idx, hypothesis_correction)]
        self.confs = []  # [(onset_idx, conf_value)]

    def update(self, ongoing_play, eval_f, corr_f):
        "Updates a hypothesis with new conf and applying corrections."
        correction = corr_f(self, ongoing_play)
        self.corr.append((ongoing_play.discovered_index, correction))
        self.htuple = correction.new_hypothesis()
        n_conf = eval_f(self, ongoing_play)
        self.confs.append((ongoing_play.discovered_index, n_conf))

    @property
    def cur(self):
        return self.htuple

    @property
    def conf(self):
        return self.confs[-1][1]

    def origin_onsets(self):
        return (self.beta[0], sum(self.beta))


class TactusHypothesisTracker():
    """Configurable class to generate hypothesis trackers for a case.

    Configuration includes:
        * an eval function that defines how to evaluate a hypothesis over
        certain Playback
        * a correction functions that produces a HypothesisCorrection for a
        hypothesis over a Playback
        * a similarity function that defines how similar are two hypothesis
        * a similarity_epsilon that defines the threshold for trimming
        * a maximun amount of hypothesis trackers to be kept. Only hypotheses
        best confidence are kept.

    When called on a set of onset_times it will return the hypothesis trackers
    generated by the model.
    """

    logger = logging.getLogger('TactusHypothesisTracker')

    def __init__(self, eval_f, corr_f, sim_f, similarity_epsilon,
                 min_delta, max_delta, max_hypotheses, 
                 archive_hypotheses=False):
        self.eval_f = eval_f
        self.corr_f = corr_f
        self.sim_f = sim_f
        self.similarity_epsilon = similarity_epsilon
        self.min_delta = min_delta
        self.max_delta = max_delta
        self.max_hypotheses = max_hypotheses
        self.archive_hypotheses = archive_hypotheses

    def __call__(self, onset_times):
        """
        Performs the tracking of tactus hypothesis as defined by the model from
        the song represented by the received onset_times.

        Args:
            onset_times: a sorted list of ms where the musical events occur.

        Returns:
            A dict :: hypothesis_name -> HypothesisTracker
        """
        self.logger.debug('Started tracking for onsets (%d) : %s',
                          len(onset_times), onset_times)
        ongoing_play = playback.OngoingPlayback(onset_times)
        hypothesis_trackers = []
        archived_hypotheses = []
        while ongoing_play.advance():
            n_hts = list(self._generate_new_hypothesis(ongoing_play))
            self.logger.debug('New step. %d hypothesis created', len(n_hts))

            hypothesis_trackers.extend(n_hts)

            for h in hypothesis_trackers:
                h.update(ongoing_play, self.eval_f, self.corr_f)

            kept_hs, trimmed_hs = self._trim_similar_hypotheses(
                hypothesis_trackers, ongoing_play)
            self.logger.debug('Trimmed by similarity (%d): %s',
                              ongoing_play.discovered_index,
                              str([str(h) for h in trimmed_hs]))

            k_best_hs, other_hs = self._split_k_best_hypotheses(kept_hs)
            self.logger.debug('Trimmed by score (%d): %s',
                              ongoing_play.discovered_index,
                              str([str(h) for h in other_hs]))
            hypothesis_trackers = k_best_hs
            if (self.archive_hypotheses):
                archived_hypotheses.extend(other_hs)
            self.logger.debug('End of step. %d trackers remaining',
                              len(hypothesis_trackers))

        return dict([(ht.name, ht) 
                     for ht in archived_hypotheses + hypothesis_trackers])

    def _generate_new_hypothesis(self, ongoing_play):
        "Generates new hypothesis trackers given discovered onset in playback."
        end_index = ongoing_play.discovered_index
        for k in range(end_index):
            delta = (ongoing_play.onset_times[end_index] -
                     ongoing_play.onset_times[k])
            if self.min_delta <= delta and delta <= self.max_delta:
                yield HypothesisTracker(k, end_index,
                                        ongoing_play.onset_times)

    def _trim_similar_hypotheses(self, hts, ongoing_play):
        """Partitions new hypothesis into those that should be trimmed given
        a set of comparsion hypothesis.

        Assumes hypothesis trackers are sorted by when they were generated in
        hts.
        """
        trimmed_hs_data = []
        kept_hs = []
        remaining_hts = collections.deque(hts)
        while remaining_hts:
            ht = remaining_hts.popleft()
            n_remaining_hts = collections.deque()
            kept_hs.append(ht)
            while remaining_hts:
                n_ht = remaining_hts.popleft()
                s = self.sim_f(ht, n_ht, ongoing_play)
                if s > (1 - self.similarity_epsilon):
                    trimmed_hs_data.append((n_ht, ht))
                else:
                    n_remaining_hts.append(n_ht)

            remaining_hts = n_remaining_hts

        return (kept_hs, trimmed_hs_data)

    def _split_k_best_hypotheses(self, hts):
        """Splits hypotheses into the self.max_hypotheses best
        (according to confidence) and the rest.

        Both result list will be sorted in order of generation."""
        hts_info = [(-1 * ht.conf, idx) for idx, ht in enumerate(hts)]
        sorted_hts_info = sorted(hts_info)
        best_hts_idx = set([
            i for _, i in sorted_hts_info[:self.max_hypotheses]])
        best_k_hts = [ht for idx, ht in enumerate(hts)
                      if idx in best_hts_idx]
        other_hts = [ht for idx, ht in enumerate(hts)
                     if idx not in best_hts_idx]
        return best_k_hts, other_hts


def default_tht(**kwargs):
    '''Returns a TactusHypothesisTracker with the default configuration.

    Default config may be overriden witih kwargs. See defaults.config
    '''
    config = defaults.config.copy()
    config.update(kwargs)
    return TactusHypothesisTracker(**config)


jnmr_tht = default_tht(
    **{
        'eval_f': confidence.WindowedExpEval(6000),
        'corr_f': windowed_corr
    }
)
