# Supplementary material for: From beat tracking to beat expectation: Cognitive-based beat tracking for capturing pulse clarity through time
Source: PLoS One. 2020 Nov 18;15(11):e0242207. doi: 10.1371/journal.pone.0242207 (PMC7673539; doi:10.1371/journal.pone.0242207)
Supplement: S1 File — (ZIP) [file pone.0242207.s004.zip › tht-dist/tht/m2/tht/tests/utils_test.py]

import unittest
import mock

from m2.tht import utils

class RealProjTest(unittest.TestCase):

    def setUp(self):
        pass

    def test_real_proj(self):
        matched = mock.MagicMock()
        matched.discovered_play = mock.MagicMock(return_value=[1, 2, 3, 4, 5])
        to_match = [-2, 2.2, 2.3, 2.5, 4, 4.5, 6, 7]
        xs = range(len(to_match))
        expected = [1, 2, 2, 2, 4, 4, 5]
        _, _, result = zip(*utils.real_proj(xs, to_match, matched))
        self.assertEqual(list(result), expected)
