# Supplementary material for: From beat tracking to beat expectation: Cognitive-based beat tracking for capturing pulse clarity through time
Source: PLoS One. 2020 Nov 18;15(11):e0242207. doi: 10.1371/journal.pone.0242207 (PMC7673539; doi:10.1371/journal.pone.0242207)
Supplement: S1 File — (ZIP) [file pone.0242207.s004.zip › tht-dist/tht/m2/tht/defaults.py]

'''Default configuration for THT'''

from . import confidence
from . import correction
from . import similarity

eval_f = confidence.windowed_conf
corr_f = correction.windowed_corr
sim_f = similarity.min_dist_sim
similarity_epsilon = 0.005
max_delta = (60000.0 / 40)  # 40 bpm
min_delta = (60000.0 / 320)  # 320 bpm
max_hypotheses = 30

config = {
    'eval_f': eval_f,
    'corr_f': corr_f,
    'sim_f': sim_f,
    'similarity_epsilon': similarity_epsilon,
    'max_delta': max_delta,
    'min_delta': min_delta,
    'max_hypotheses': max_hypotheses
}
