# Supplementary material for: From beat tracking to beat expectation: Cognitive-based beat tracking for capturing pulse clarity through time
Source: PLoS One. 2020 Nov 18;15(11):e0242207. doi: 10.1371/journal.pone.0242207 (PMC7673539; doi:10.1371/journal.pone.0242207)
Supplement: S1 File — (ZIP) [file pone.0242207.s004.zip › tht-dist/povel1985/setup.py]

from setuptools import setup, find_packages

setup(
    name='povel1985',
    description='Library package Povel 1985 clock induction model',
    packages=find_packages(),
    namespace_packages=['m2'],
    install_requires=['numpy'],
)
