# Supplementary material for: From beat tracking to beat expectation: Cognitive-based beat tracking for capturing pulse clarity through time
Source: PLoS One. 2020 Nov 18;15(11):e0242207. doi: 10.1371/journal.pone.0242207 (PMC7673539; doi:10.1371/journal.pone.0242207)
Supplement: S1 File — (ZIP) [file pone.0242207.s004.zip › tht-dist/install.sh]

git submodule update --init --recursive

for m in python-midi midi beatroot povel1985 tht
do
    echo ">> Installing $m"
    cd $m
    python setup.py install
    cd ..
    echo ""
done
