# Supplementary material for: From beat tracking to beat expectation: Cognitive-based beat tracking for capturing pulse clarity through time
Source: PLoS One. 2020 Nov 18;15(11):e0242207. doi: 10.1371/journal.pone.0242207 (PMC7673539; doi:10.1371/journal.pone.0242207)
Supplement: S1 File — (ZIP) [file pone.0242207.s004.zip › tht-dist/beatroot/scripts/beatroot]

#!python
'''
Usage: beatroot audio_file [-O] [-o output_file]
'''
import os
from absl import app
from absl import flags 
from m2.beatroot import beatroot

FLAGS = flags.FLAGS

flags.DEFINE_bool('onsets', False,
                   'Whether to output onsets instead of beats',
                   short_name='O')

flags.DEFINE_string('output', None,
                     'File for the output. If not defined, it uses stdout.',
                     short_name='o')

def main(argv):
    if len(argv) < 2:
        print(flags.doc_to_help(__doc__))
        exit()
    beats = beatroot(argv[1], FLAGS.onsets, FLAGS.output)
    if beats is not None:
        for b in beats:
            print(b)


if __name__ == '__main__':
    app.run(main)
