# Supplementary material for: From beat tracking to beat expectation: Cognitive-based beat tracking for capturing pulse clarity through time
Source: PLoS One. 2020 Nov 18;15(11):e0242207. doi: 10.1371/journal.pone.0242207 (PMC7673539; doi:10.1371/journal.pone.0242207)
Supplement: S1 File — (ZIP) [file pone.0242207.s004.zip › tht-dist/beatroot/README.md]

This repository contains a python adapter to Dixon's Beatroot software.

The original Beatroot code was obtained from its [repository](https://code.soundsoftware.ac.uk/projects/beatroot/repository).

For more information on the Beatroot model, refer to these papers:

* Dixon S. Evaluation of the audio beat tracking system beatroot. Journal of
  New Music Research. 2007 Mar 1;36(1):39-50.
* Dixon S. Automatic extraction of tempo and beat from expressive performances.
  Journal of New Music Research. 2001 Mar 1;30(1):39-58.
