# Supplementary material for: From beat tracking to beat expectation: Cognitive-based beat tracking for capturing pulse clarity through time
Source: PLoS One. 2020 Nov 18;15(11):e0242207. doi: 10.1371/journal.pone.0242207 (PMC7673539; doi:10.1371/journal.pone.0242207)
Supplement: S1 File — (ZIP) [file pone.0242207.s004.zip › tht-dist/beatroot/beatroot/CITATION]

@article{simon2001a,
  author = {Simon Dixon},
  title = {Automatic Extraction of Tempo and Beat from Expressive Performances},
  journal = {Journal of New Music Research},
  number = {1},
  pages = {39-58},
  volume = {30},
  year = {2001}
} 
