# Supplementary material for: From beat tracking to beat expectation: Cognitive-based beat tracking for capturing pulse clarity through time
Source: PLoS One. 2020 Nov 18;15(11):e0242207. doi: 10.1371/journal.pone.0242207 (PMC7673539; doi:10.1371/journal.pone.0242207)
Supplement: S1 File — (ZIP) [file pone.0242207.s004.zip › tht-dist/beatroot/beatroot/Makefile]

.PHONY: all

all: BeatRoot.jar

bin:
	mkdir bin

%/BeatRoot.class: bin
	javac -d bin at/ofai/music/beatroot/BeatRoot.java
	cp -r audio bin

BeatRoot.jar: bin/at/ofai/music/beatroot/BeatRoot.class
	jar -cvfm BeatRoot.jar META-INF/MANIFEST.MF -C bin .
	cp $@ ../m2/beatroot
