# Supplementary material for: From beat tracking to beat expectation: Cognitive-based beat tracking for capturing pulse clarity through time
Source: PLoS One. 2020 Nov 18;15(11):e0242207. doi: 10.1371/journal.pone.0242207 (PMC7673539; doi:10.1371/journal.pone.0242207)
Supplement: S1 File — (ZIP) [file pone.0242207.s004.zip › tht-dist/beatroot/beatroot/at/ofai/music/beatroot/AudioProcessor.java]

/*  BeatRoot: An interactive beat tracking system
    Copyright (C) 2001, 2006 by Simon Dixon

    This program is free software; you can redistribute it and/or modify
    it under the terms of the GNU General Public License as published by
    the Free Software Foundation; either version 2 of the License, or
    (at your option) any later version.

    This program is distributed in the hope that it will be useful,
    but WITHOUT ANY WARRANTY; without even the implied warranty of
    MERCHANTABILITY or FITNESS FOR A PARTICULAR PURPOSE.  See the
    GNU General Public License for more details.

    You should have received a copy of the GNU General Public License along
    with this program (the file gpl.txt); if not, download it from
	http://www.gnu.org/licenses/gpl.txt or write to the Free Software Foundation, Inc.,
    51 Franklin Street, Fifth Floor, Boston, MA 02110-1301 USA.
*/

package at.ofai.music.beatroot;

import java.util.ArrayList;
import java.util.Arrays;
import java.util.LinkedList;
import java.util.Iterator;
import java.awt.Color;
import java.io.BufferedReader;
import java.io.FileReader;
import java.io.InputStreamReader;
import java.io.File;
import java.io.FileNotFoundException;
import java.io.IOException;
import javax.sound.sampled.AudioFormat;
import javax.sound.sampled.AudioInputStream;
import javax.sound.sampled.AudioSystem;
import javax.sound.sampled.SourceDataLine;
import javax.sound.sampled.TargetDataLine;

import at.ofai.music.audio.FFT;
//import at.ofai.music.util.Event;
//import at.ofai.music.util.EventList;
import at.ofai.music.util.Event;
import at.ofai.music.util.EventList;
import at.ofai.music.util.Profile;
import at.ofai.music.util.Peaks;
import at.ofai.music.worm.Plot;

/** Audio processing class (adapted from PerformanceMatcher). */
public class AudioProcessor {

	/** Input data stream for this performance (possibly in compressed format) */
	protected AudioInputStream rawInputStream;
	
	/** Uncompressed version of <code>rawInputStream</code>.
	 *  In the (normal) case where the input is already PCM data,
	 *  <code>rawInputStream == pcmInputStream</code> */
	protected AudioInputStream pcmInputStream;

	/** Line for audio output (not used, since output is done by AudioPlayer) */
	protected SourceDataLine audioOut;
	
	/** Format of the audio data in <code>pcmInputStream</code> */
	protected AudioFormat audioFormat;
	
	/** Number of channels of audio in <code>audioFormat</code> */
	protected int channels;

	/** Sample rate of audio in <code>audioFormat</code> */
	protected float sampleRate;
	
	/** Source of input data.
	 *  Could be extended to include live input from the sound card. */
	protected String audioFileName;

	/** Spacing of audio frames (determines the amount of overlap or skip
	 *  between frames). This value is expressed in seconds and can be set by
	 *  the command line option <b>-h hopTime</b>. (Default = 0.020s) */
	protected double hopTime;

	/** The approximate size of an FFT frame in seconds, as set by the command
	 *  line option <b>-f FFTTime</b>. (Default = 0.04644s).  The value is
	 *  adjusted so that <code>fftSize</code> is always power of 2. */
	protected double fftTime;

	/** Spacing of audio frames in samples (see <code>hopTime</code>) */
	protected int hopSize;

	/** The size of an FFT frame in samples (see <code>fftTime</code>) */
	protected int fftSize;

	/** The number of overlapping frames of audio data which have been read. */
	protected int frameCount;

	/** RMS amplitude of the current frame. */
	protected double frameRMS;

	/** Long term average frame energy (in frequency domain representation). */
	protected double ltAverage;

	/** Audio data is initially read in PCM format into this buffer. */
	protected byte[] inputBuffer;
	
	/** Audio data is scaled to the range [0,1] and averaged to one channel and
	 *  stored in a circular buffer for reuse (if hopTime &lt; fftTime). */
	protected double[] circBuffer;

	/** The index of the next position to write in the circular buffer. */
	protected int cbIndex;

	/** The window function for the STFT, currently a Hamming window. */
	protected double[] window;

	/** The real part of the data for the in-place FFT computation.
	 *  Since input data is real, this initially contains the input data. */
	protected double[] reBuffer;

	/** The imaginary part of the data for the in-place FFT computation.
	 *  Since input data is real, this initially contains zeros. */
	protected double[] imBuffer;

	/** Phase of the previous frame, for calculating an onset function
	 *  based on spectral phase deviation. */
	protected double[] prevPhase;
	
	/** Phase of the frame before the previous frame, for calculating an
	 *  onset function based on spectral phase deviation. */
	protected double[] prevPrevPhase;
	
	/** Phase deviation onset detection function, indexed by frame. */
	protected double[] phaseDeviation;

	/** Spectral flux onset detection function, indexed by frame. */
	protected double[] spectralFlux;
	
	/** A mapping function for mapping FFT bins to final frequency bins.
	 *  The mapping is linear (1-1) until the resolution reaches 2 points per
	 *  semitone, then logarithmic with a semitone resolution.  e.g. for
	 *  44.1kHz sampling rate and fftSize of 2048 (46ms), bin spacing is
	 *  21.5Hz, which is mapped linearly for bins 0-34 (0 to 732Hz), and
	 *  logarithmically for the remaining bins (midi notes 79 to 127, bins 35 to
	 *  83), where all energy above note 127 is mapped into the final bin. */
	protected int[] freqMap;

	/** The number of entries in <code>freqMap</code>. Note that the length of
	 *  the array is greater, because its size is not known at creation time. */
	protected int freqMapSize;

	/** The magnitude spectrum of the most recent frame.
	 *  Used for calculating the spectral flux. */
	protected double[] prevFrame;
	
	/** The magnitude spectrum of the current frame. */
	protected double[] newFrame;

	/** The magnitude spectra of all frames, used for plotting the spectrogram. */
	protected double[][] frames;
	
	/** The RMS energy of all frames. */
	protected double[] energy;
	
	/** The estimated onset times from peak-picking the onset detection function(s). */
	protected double[] onsets;
	
	/** The estimated onset times and their saliences. */	
	protected EventList onsetList;

	/** The y-coordinates of the onsets for plotting. Only used if doOnsetPlot is true */
	protected double[] y2Onsets;
	
	/** GUI component which shows progress of audio processing. */
	protected ProgressIndicator progressCallback;

	/** Total number of audio frames if known, or -1 for live or compressed input. */
	protected int totalFrames;
	
	/** Standard input for interactive prompts (for debugging). */
	BufferedReader stdIn;
	
	/** Object for plotting output (for debugging / development) . */
	Plot plot;
	
	/** Flag for enabling or disabling debugging output */
	public static boolean debug = false;
	
	/** Flag for plotting onset detection function. */
	public static boolean doOnsetPlot = false;
	
	/** Flag for suppressing all standard output messages except results. */
	protected static boolean silent = true;
	
	/** Flag for batch mode. */
	public static boolean batchMode = false;
	
	/** RMS frame energy below this value results in the frame being set to zero,
	 *  so that normalisation does not have undesired side-effects. */
	public static double silenceThreshold = 0.0004;
	
	/** For dynamic range compression, this value is added to the log magnitude
	 *  in each frequency bin and any remaining negative values are then set to zero.
	 */
	public static double rangeThreshold = 10;
	
	/** Determines method of normalisation. Values can be:<ul>
	 *  <li>0: no normalisation</li>
	 *  <li>1: normalisation by current frame energy</li>
	 *  <li>2: normalisation by exponential average of frame energy</li>
	 *  </ul>
	 */
	public static int normaliseMode = 2;
	
	/** Ratio between rate of sampling the signal energy (for the amplitude envelope) and the hop size */
	public static int energyOversampleFactor = 2;
	
	/** Audio buffer for live input. (Not used yet) */
	public static final int liveInputBufferSize = 32768; /* ~195ms buffer @CD */
	
	/** Maximum file length in seconds. Used for static allocation of arrays. */
	public static final int MAX_LENGTH = 3600;	// i.e. 1 hour


	/** Constructor: note that streams are not opened until the input file is set
	 *  (see <code>setInputFile()</code>). */
	public AudioProcessor() {
		cbIndex = 0;
		frameRMS = 0;
		ltAverage = 0;
		frameCount = 0;
		hopSize = 0;
		fftSize = 0;
		hopTime = 0.010;	// DEFAULT, overridden with -h
		fftTime = 0.04644;	// DEFAULT, overridden with -f
		progressCallback = null;
		stdIn = new BufferedReader(new InputStreamReader(System.in));
		if (doOnsetPlot)
			plot = new Plot();
	} // constructor

	/** For debugging, outputs information about the AudioProcessor to
	 *  standard error.
	 */
	public void print() {
		System.err.println(this);
	} // print()

	/** For interactive pause - wait for user to hit Enter */
	public String readLine() {
		try { return stdIn.readLine(); } catch (Exception e) { return null; }
	} // readLine()
	
	/** Gives some basic information about the audio being processed. */
	public String toString() {
		return "AudioProcessor\n" +
				String.format("\tFile: %s (%3.1f kHz, %1d channels)\n",
						audioFileName, sampleRate/1000, channels) +
				String.format("\tHop / FFT sizes: %5.3f / %5.3f",
						hopTime, hopTime * fftSize / hopSize);
	} // toString()

	/** Adds a link to the GUI component which shows the progress of matching.
	 *  @param c the AudioProcessor representing the other performance 
	 */
	public void setProgressCallback(ProgressIndicator c) {
		progressCallback = c;
	} // setProgressCallback()

	/** Sets up the streams and buffers for live audio input (CD quality).
	 *  If any Exception is thrown within this method, it is caught, and any
	 *  opened streams are closed, and <code>pcmInputStream</code> is set to
	 *  <code>null</code>, indicating that the method did not complete
	 *  successfully.
	 */
	public void setLiveInput() {
		try {
			channels = 2;
			sampleRate = 44100;
			AudioFormat desiredFormat = new AudioFormat(
						AudioFormat.Encoding.PCM_SIGNED, sampleRate, 16,
						channels, channels * 2, sampleRate, false);
			TargetDataLine tdl = AudioSystem.getTargetDataLine(desiredFormat);
			tdl.open(desiredFormat, liveInputBufferSize);
			pcmInputStream = new AudioInputStream(tdl);
			audioFormat = pcmInputStream.getFormat();
			init();
			tdl.start();
		} catch (Exception e) {
			e.printStackTrace();
			closeStreams();	// make sure it exits in a consistent state
		}
	} // setLiveInput()

	/** Sets up the streams and buffers for audio file input.
	 *  If any Exception is thrown within this method, it is caught, and any
	 *  opened streams are closed, and <code>pcmInputStream</code> is set to
	 *  <code>null</code>, indicating that the method did not complete
	 *  successfully.
	 *  @param fileName The path name of the input audio file.
	 */
	public void setInputFile(String fileName) {
		closeStreams();		// release previously allocated resources
		audioFileName = fileName;
		try {
			if (audioFileName == null)
				throw new Exception("No input file specified");
			File audioFile = new File(audioFileName);
			if (!audioFile.isFile())
				throw new FileNotFoundException(
							"Requested file does not exist: " + audioFileName);
			rawInputStream = AudioSystem.getAudioInputStream(audioFile);
			audioFormat = rawInputStream.getFormat();
			channels = audioFormat.getChannels();
			sampleRate = audioFormat.getSampleRate();
			pcmInputStream = rawInputStream;
			if ((audioFormat.getEncoding()!=AudioFormat.Encoding.PCM_SIGNED) ||
					(audioFormat.getFrameSize() != channels * 2) ||
					audioFormat.isBigEndian()) {
				AudioFormat desiredFormat = new AudioFormat(
						AudioFormat.Encoding.PCM_SIGNED, sampleRate, 16,
						channels, channels * 2, sampleRate, false);
				pcmInputStream = AudioSystem.getAudioInputStream(desiredFormat,
																rawInputStream);
				audioFormat = desiredFormat;
			}
			init();
		} catch (Exception e) {
			e.printStackTrace();
			closeStreams();	// make sure it exits in a consistent state
		}
	} // setInputFile()

	/** Allocates memory for arrays, based on parameter settings */
	protected void init() {
		hopSize = (int) Math.round(sampleRate * hopTime);
		fftSize = (int) Math.round(Math.pow(2,
				Math.round( Math.log(fftTime * sampleRate) / Math.log(2))));
		makeFreqMap(fftSize, sampleRate);
		int buffSize = hopSize * channels * 2;
		if ((inputBuffer == null) || (inputBuffer.length != buffSize))
			inputBuffer = new byte[buffSize];
		if ((circBuffer == null) || (circBuffer.length != fftSize)) {
			circBuffer = new double[fftSize];
			reBuffer = new double[fftSize];
			imBuffer = new double[fftSize];
			prevPhase = new double[fftSize];
			prevPrevPhase = new double[fftSize];
			prevFrame = new double[fftSize];
			window = FFT.makeWindow(FFT.HAMMING, fftSize, fftSize);
			for (int i=0; i < fftSize; i++)
				window[i] *= Math.sqrt(fftSize);
		}
		if (pcmInputStream == rawInputStream)
			totalFrames = (int)(pcmInputStream.getFrameLength() / hopSize);
		else
			totalFrames = (int) (MAX_LENGTH / hopTime);
		if ((newFrame == null) || (newFrame.length != freqMapSize)) {
			newFrame = new double[freqMapSize];
			frames = new double[totalFrames][freqMapSize];
		} else if (frames.length != totalFrames)
			frames = new double[totalFrames][freqMapSize];
		energy = new double[totalFrames*energyOversampleFactor];
		phaseDeviation = new double[totalFrames];
		spectralFlux = new double[totalFrames];
		frameCount = 0;
		cbIndex = 0;
		frameRMS = 0;
		ltAverage = 0;
		progressCallback = null;
	} // init()

	/** Closes the input stream(s) associated with this object. */
	public void closeStreams() {
		if (pcmInputStream != null) {
			try {
				pcmInputStream.close();
				if (pcmInputStream != rawInputStream)
					rawInputStream.close();
				if (audioOut != null) {
					audioOut.drain();
					audioOut.close();
				}
			} catch (Exception e) {}
			pcmInputStream = null;
			audioOut = null;
		}
	} // closeStreams()

	/** Creates a map of FFT frequency bins to comparison bins.
	 *  Where the spacing of FFT bins is less than 0.5 semitones, the mapping is
	 *  one to one. Where the spacing is greater than 0.5 semitones, the FFT
	 *  energy is mapped into semitone-wide bins. No scaling is performed; that
	 *  is the energy is summed into the comparison bins. See also
	 *  processFrame()
	 */
	protected void makeFreqMap(int fftSize, float sampleRate) {
		freqMap = new int[fftSize/2+1];
		double binWidth = sampleRate / fftSize;
		int crossoverBin = (int)(2 / (Math.pow(2, 1/12.0) - 1));
		int crossoverMidi = (int)Math.round(Math.log(crossoverBin*binWidth/440)/
														Math.log(2) * 12 + 69);
		// freq = 440 * Math.pow(2, (midi-69)/12.0) / binWidth;
		int i = 0;
		while (i <= crossoverBin)
			freqMap[i++] = i;
		while (i <= fftSize/2) {
			double midi = Math.log(i*binWidth/440) / Math.log(2) * 12 + 69;
			if (midi > 127)
				midi = 127;
			freqMap[i++] = crossoverBin + (int)Math.round(midi) - crossoverMidi;
		}
		freqMapSize = freqMap[i-1] + 1;
	} // makeFreqMap()

	/** Calculates the weighted phase deviation onset detection function.
	 *  Not used.
	 *  TODO: Test the change to WPD fn */
	protected void weightedPhaseDeviation() {
		if (frameCount < 2)
			phaseDeviation[frameCount] = 0;
		else {
			for (int i = 0; i < fftSize; i++) {
				double pd = imBuffer[i] - 2 * prevPhase[i] + prevPrevPhase[i];
				double pd1 = Math.abs(Math.IEEEremainder(pd, 2 * Math.PI));
				phaseDeviation[frameCount] += pd1 * reBuffer[i];
				// System.err.printf("%7.3f   %7.3f\n", pd/Math.PI, pd1/Math.PI);
			}
		}
		phaseDeviation[frameCount] /= fftSize * Math.PI;
		double[] tmp = prevPrevPhase;
		prevPrevPhase = prevPhase;
		prevPhase = imBuffer;
		imBuffer = tmp;
	} // weightedPhaseDeviation()

	/** Reads a frame of input data, averages the channels to mono, scales
	 *  to a maximum possible absolute value of 1, and stores the audio data
	 *  in a circular input buffer.
	 *  @return true if a frame (or part of a frame, if it is the final frame)
	 *  is read. If a complete frame cannot be read, the InputStream is set
	 *  to null.
	 */
	public boolean getFrame() {
		if (pcmInputStream == null)
			return false;
		try {
			int bytesRead = (int) pcmInputStream.read(inputBuffer);
			if ((audioOut != null) && (bytesRead > 0))
				if (audioOut.write(inputBuffer, 0, bytesRead) != bytesRead)
					System.err.println("Error writing to audio device");
			if (bytesRead < inputBuffer.length) {
				if (!silent)
					System.err.println("End of input: " + audioFileName);
				closeStreams();
				return false;
			}
		} catch (IOException e) {
			e.printStackTrace();
			closeStreams();
			return false;
		}
		frameRMS = 0;
		double sample;
		switch(channels) {
			case 1:
				for (int i = 0; i < inputBuffer.length; i += 2) {
					sample = ((inputBuffer[i+1]<<8) |
							  (inputBuffer[i]&0xff)) / 32768.0;
					frameRMS += sample * sample;
					circBuffer[cbIndex++] = sample;
					if (cbIndex == fftSize)
						cbIndex = 0;
				}
				break;
			case 2: // saves ~0.1% of RT (total input overhead ~0.4%) :)
				for (int i = 0; i < inputBuffer.length; i += 4) {
					sample = (((inputBuffer[i+1]<<8) | (inputBuffer[i]&0xff)) +
							  ((inputBuffer[i+3]<<8) | (inputBuffer[i+2]&0xff)))
								/ 65536.0;
					frameRMS += sample * sample;
					circBuffer[cbIndex++] = sample;
					if (cbIndex == fftSize)
						cbIndex = 0;
				}
				break;
			default:
				for (int i = 0; i < inputBuffer.length; ) {
					sample = 0;
					for (int j = 0; j < channels; j++, i+=2)
						sample += (inputBuffer[i+1]<<8) | (inputBuffer[i]&0xff);
					sample /= 32768.0 * channels;
					frameRMS += sample * sample;
					circBuffer[cbIndex++] = sample;
					if (cbIndex == fftSize)
						cbIndex = 0;
				}
		}
		frameRMS = Math.sqrt(frameRMS / inputBuffer.length * 2 * channels);
		return true;
	} // getFrame()

	/** Processes a frame of audio data by first computing the STFT with a
	 *  Hamming window, then mapping the frequency bins into a part-linear
	 *  part-logarithmic array, then computing the spectral flux 
	 *  then (optionally) normalising and calculating onsets.
	 */
	protected void processFrame() {
		if (getFrame()) {
			for (int i = 0; i < fftSize; i++) {
				reBuffer[i] = window[i] * circBuffer[cbIndex];
				if (++cbIndex == fftSize)
					cbIndex = 0;
			}
			Arrays.fill(imBuffer, 0);
			FFT.magnitudePhaseFFT(reBuffer, imBuffer);
			Arrays.fill(newFrame, 0);
			double flux = 0;
			for (int i = 0; i <= fftSize/2; i++) {
				if (reBuffer[i] > prevFrame[i])
					flux += reBuffer[i] - prevFrame[i];
				newFrame[freqMap[i]] += reBuffer[i];
			}
			spectralFlux[frameCount] = flux;
			for (int i = 0; i < freqMapSize; i++)
				frames[frameCount][i] = newFrame[i];
			int index = cbIndex - (fftSize - hopSize);
			if (index < 0)
				index += fftSize;
			int sz = (fftSize - hopSize) / energyOversampleFactor;
			for (int j = 0; j < energyOversampleFactor; j++) {
				double newEnergy = 0;
				for (int i = 0; i < sz; i++) {
					newEnergy += circBuffer[index] * circBuffer[index];
					if (++index == fftSize)
						index = 0;
				}
				energy[frameCount * energyOversampleFactor + j] =
						newEnergy / sz <= 1e-6? 0: Math.log(newEnergy / sz) + 13.816;
			}
			double decay = frameCount >= 200? 0.99:
						(frameCount < 100? 0: (frameCount - 100) / 100.0);
			if (ltAverage == 0)
				ltAverage = frameRMS;
			else
				ltAverage = ltAverage * decay + frameRMS * (1.0 - decay);
			if (frameRMS <= silenceThreshold)
				for (int i = 0; i < freqMapSize; i++)
					frames[frameCount][i] = 0;
			else {
				if (normaliseMode == 1)
					for (int i = 0; i < freqMapSize; i++)
						frames[frameCount][i] /= frameRMS;
				else if (normaliseMode == 2)
					for (int i = 0; i < freqMapSize; i++)
						frames[frameCount][i] /= ltAverage;
				for (int i = 0; i < freqMapSize; i++) {
					frames[frameCount][i] = Math.log(frames[frameCount][i]) + rangeThreshold;
					if (frames[frameCount][i] < 0)
						frames[frameCount][i] = 0;
				}
			}
//			weightedPhaseDeviation();
//			if (debug)
//				System.err.printf("PhaseDev:  t=%7.3f  phDev=%7.3f  RMS=%7.3f\n",
//						frameCount * hopTime,
//						phaseDeviation[frameCount],
//						frameRMS);
			double[] tmp = prevFrame;
			prevFrame = reBuffer;
			reBuffer = tmp;
			frameCount++;
			if ((frameCount % 100) == 0) {
				if (!silent) {
					System.err.printf("Progress: %1d %5.3f %5.3f\n", 
							frameCount, frameRMS, ltAverage);
					Profile.report();
				}
				if ((progressCallback != null) && (totalFrames > 0))
					progressCallback.setFraction((double)frameCount/totalFrames);
			}
		}
	} // processFrame()

	/** Processes a complete file of audio data. */
	public void processFile() {
		while (pcmInputStream != null) {
			// Profile.start(0);
			processFrame();
			// Profile.log(0);
			if (Thread.currentThread().isInterrupted()) {
				System.err.println("info: INTERRUPTED in processFile()");
				return;
			}
		}

//		double[] x1 = new double[phaseDeviation.length];
//		for (int i = 0; i < x1.length; i++) {
//			x1[i] = i * hopTime;
//			phaseDeviation[i] = (phaseDeviation[i] - 0.4) * 100;
//		}
//		double[] x2 = new double[energy.length];
//		for (int i = 0; i < x2.length; i++)
//			x2[i] = i * hopTime / energyOversampleFactor;
//		// plot.clear();
//		plot.addPlot(x1, phaseDeviation, Color.green, 7);
//		plot.addPlot(x2, energy, Color.red, 7);
//		plot.setTitle("Test phase deviation");
//		plot.fitAxes();

//		double[] slope = new double[energy.length];
//		double hop = hopTime / energyOversampleFactor;
//		Peaks.getSlope(energy, hop, 15, slope);
//		LinkedList<Integer> peaks = Peaks.findPeaks(slope, (int)Math.round(0.06 / hop), 10);
		
//		double hop = hopTime;
//		Peaks.normalise(spectralFlux);
//		LinkedList<Integer> peaks = Peaks.findPeaks(spectralFlux, (int)Math.round(0.06 / hop), 0.35, 0.84, true);
//		onsets = new double[peaks.size()];
//		double[] y2 = new double[onsets.length];
//		Iterator<Integer> it = peaks.iterator();
//		onsetList = new EventList();
//		double minSalience = Peaks.min(spectralFlux);
//		for (int i = 0; i < onsets.length; i++) {
//			int index = it.next();
//			onsets[i] = index * hop;
//			y2[i] = spectralFlux[index];
//			Event e = BeatTrackDisplay.newBeat(onsets[i], 0);
////			if (debug)
////				System.err.printf("Onset: %8.3f  %8.3f  %8.3f\n",
////						onsets[i], energy[index], slope[index]);
////			e.salience = slope[index];	// or combination of energy + slope??
//			// Note that salience must be non-negative or the beat tracking system fails!
//			e.salience = spectralFlux[index] - minSalience;
//			onsetList.add(e);
//		}
		double p1 = 0.35;
		double p2 = 0.84;
		
		Peaks.normalise(spectralFlux);
		findOnsets(p1, p2);
		
		if (progressCallback != null)
			progressCallback.setFraction(1.0);
		if (doOnsetPlot) {
			double[] x1 = new double[spectralFlux.length];
			for (int i = 0; i < x1.length; i++)
				x1[i] = i * hopTime;
			plot.addPlot(x1, spectralFlux, Color.red, 4);
			plot.addPlot(onsets, y2Onsets, Color.green, 3);
			plot.setTitle("Spectral flux and onsets");
			plot.fitAxes();
		}
		if (debug) {
			System.err.printf("Onsets: %d\nContinue? ", onsets.length);
			readLine();
		}
	} // processFile()
	
	public void findOnsets(double p1, double p2){
		LinkedList<Integer> peaks = Peaks.findPeaks(spectralFlux, (int)Math.round(0.06 / hopTime), p1, p2, true);
		onsets = new double[peaks.size()];
		y2Onsets = new double[onsets.length];
		Iterator<Integer> it = peaks.iterator();
		onsetList = new EventList();
		double minSalience = Peaks.min(spectralFlux);
		for (int i = 0; i < onsets.length; i++) {
			int index = it.next();
			onsets[i] = index * hopTime;
			y2Onsets[i] = spectralFlux[index];
			Event e = BeatTrackDisplay.newBeat(onsets[i], 0);
//			if (debug)
//				System.err.printf("Onset: %8.3f  %8.3f  %8.3f\n",
//						onsets[i], energy[index], slope[index]);
//			e.salience = slope[index];	// or combination of energy + slope??
			// Note that salience must be non-negative or the beat tracking system fails!
			e.salience = spectralFlux[index] - minSalience;
			onsetList.add(e);
		}
	}
	/** Reads a text file containing a list of whitespace-separated feature values.
	 *  Created for paper submitted to ICASSP'07.
	 *  @param fileName File containing the data
	 *  @return An array containing the feature values
	 */
	public static double[] getFeatures(String fileName) {
		ArrayList<Double> l = new ArrayList<Double>();
		try {
			BufferedReader b = new BufferedReader(new FileReader(fileName));
			while (true) {
				String s = b.readLine();
				if (s == null)
					break;
				int start = 0;
				while (start < s.length()) {
					int len = s.substring(start).indexOf(' ');
					String t = null;
					if (len < 0)
						t = s.substring(start);
					else if (len > 0) {
						t = s.substring(start, start + len);
					}
					if (t != null)
						try {
							l.add(Double.parseDouble(t));
						} catch (NumberFormatException e) {
							System.err.println(e);
							if (l.size() == 0)
								l.add(new Double(0));
							else
								l.add(new Double(l.get(l.size()-1)));
						}
					start += len + 1;
					if (len < 0)
						break;
				}
			}
			double[] features = new double[l.size()];
			Iterator<Double> it = l.iterator();
			for (int i = 0; it.hasNext(); i++)
				features[i] = it.next().doubleValue();
			return features;
		} catch (FileNotFoundException e) {
			e.printStackTrace();
			return null;
		} catch (IOException e) {
			e.printStackTrace();
			return null;
		} catch (NumberFormatException e) {
			e.printStackTrace();
			return null;
		}
	} // getFeatures()
	
	/** Reads a file of feature values, treated as an onset detection function,
	 *  and finds peaks, which are stored in <code>onsetList</code> and <code>onsets</code>.
	 * @param fileName The file of feature values
	 * @param hopTime The spacing of feature values in time
	 */
	public void processFeatures(String fileName, double hopTime) {
		double hop = hopTime;
		double[] features = getFeatures(fileName);
		Peaks.normalise(features);
		LinkedList<Integer> peaks = Peaks.findPeaks(features, (int)Math.round(0.06 / hop), 0.35, 0.84, true);
		onsets = new double[peaks.size()];
		double[] y2 = new double[onsets.length];
		Iterator<Integer> it = peaks.iterator();
		onsetList = new EventList();
		double minSalience = Peaks.min(features);
		for (int i = 0; i < onsets.length; i++) {
			int index = it.next();
			onsets[i] = index * hop;
			y2[i] = features[index];
			Event e = BeatTrackDisplay.newBeat(onsets[i], 0);
			e.salience = features[index] - minSalience;
			onsetList.add(e);
		}
	} // processFeatures()

	/** Copies output of audio processing to the display panel. */
	public void setDisplay(BeatTrackDisplay btd) {
		int energy2[] = new int[totalFrames*energyOversampleFactor];
		double time[] = new double[totalFrames*energyOversampleFactor];
		for (int i = 0; i < totalFrames*energyOversampleFactor; i++) {
			energy2[i] = (int) (energy[i] * 4 * energyOversampleFactor);
			time[i] = i * hopTime / energyOversampleFactor;
		}
		btd.setMagnitudes(energy2);
		btd.setEnvTimes(time);
		btd.setSpectro(frames, totalFrames, hopTime, 0);//fftTime/hopTime);
		btd.setOnsets(onsets);
		btd.setOnsetList(onsetList);
	} // setDisplay()
	
} // class AudioProcessor
