# Supplementary material for: From beat tracking to beat expectation: Cognitive-based beat tracking for capturing pulse clarity through time
Source: PLoS One. 2020 Nov 18;15(11):e0242207. doi: 10.1371/journal.pone.0242207 (PMC7673539; doi:10.1371/journal.pone.0242207)
Supplement: S1 File — (ZIP) [file pone.0242207.s004.zip › tht-dist/beatroot/beatroot/README]

BeatRoot - a musical beat tracking and visualisation system

Simon Dixon, Centre for Digital Music
School of Electronic Engineering and Computer Science
Queen Mary, University of London

http://www.eecs.qmul.ac.uk/~simond/beatroot/

***

BeatRoot is a musical beat tracking and visualisation system. The
original description of the beat tracking algorithms appears in the
paper:

Automatic Extraction of Tempo and Beat from Expressive Performances,
Journal of New Music Research, 30 (1), 39-58, 2001.

An update on BeatRoot and report on several evaluations of the systems
is found in the paper:

Evaluation of the Audio Beat Tracking System BeatRoot, Journal of New
Music Research, 36 (1), 39-50, 2007.

The graphical user interface is described in the paper:

An Interactive Beat Tracking and Visualisation System, 2001
International Computer Music Conference (ICMC2001, pp 215-218).
