# Supplementary material for: From beat tracking to beat expectation: Cognitive-based beat tracking for capturing pulse clarity through time
Source: PLoS One. 2020 Nov 18;15(11):e0242207. doi: 10.1371/journal.pone.0242207 (PMC7673539; doi:10.1371/journal.pone.0242207)
Supplement: S1 File — (ZIP) [file pone.0242207.s004.zip › tht-dist/python-midi/scripts/mididump.py]

#!/usr/bin/env python
"""
Print a description of a MIDI file.
"""
import midi
import sys

if len(sys.argv) != 2:
    print("Usage: {0} <midifile>".format(sys.argv[0]))
    sys.exit(2)

midifile = sys.argv[1]
pattern = midi.read_midifile(midifile)
print(repr(pattern))
