# Supplementary material for: From beat tracking to beat expectation: Cognitive-based beat tracking for capturing pulse clarity through time
Source: PLoS One. 2020 Nov 18;15(11):e0242207. doi: 10.1371/journal.pone.0242207 (PMC7673539; doi:10.1371/journal.pone.0242207)
Supplement: S1 File — (ZIP) [file pone.0242207.s004.zip › tht-dist/python-midi/scripts/mididumphw.py]

#!/usr/bin/env python
"""
Print a description of the available devices.
"""
import midi.sequencer as sequencer

s = sequencer.SequencerHardware()

print(s)
