# Supplementary material for: From beat tracking to beat expectation: Cognitive-based beat tracking for capturing pulse clarity through time
Source: PLoS One. 2020 Nov 18;15(11):e0242207. doi: 10.1371/journal.pone.0242207 (PMC7673539; doi:10.1371/journal.pone.0242207)
Supplement: S1 File — (ZIP) [file pone.0242207.s004.zip › tht-dist/python-midi/src/containers.py]

from pprint import pformat, pprint

class Pattern(list):
    def __init__(self, tracks=[], resolution=220, format=1, tick_relative=True):
        self.format = format
        self.resolution = resolution
        self.tick_relative = tick_relative
        super(Pattern, self).__init__(tracks)

    def __repr__(self):
        return "midi.Pattern(format=%r, resolution=%r, tracks=\\\n%s)" % \
            (self.format, self.resolution, pformat(list(self)))

    def make_ticks_abs(self):
        self.tick_relative = False
        for track in self:
            track.make_ticks_abs()

    def make_ticks_rel(self):
        self.tick_relative = True
        for track in self:
            track.make_ticks_rel()

    def __getitem__(self, item):
        if isinstance(item, slice):
            indices = item.indices(len(self))
            return Pattern(resolution=self.resolution, format=self.format,
                            tracks=(super(Pattern, self).__getitem__(i) for i in range(*indices)))
        else:
            return super(Pattern, self).__getitem__(item)

    def __getslice__(self, i, j):
        # The deprecated __getslice__ is still called when subclassing built-in types
        # for calls of the form List[i:j]
        return self.__getitem__(slice(i,j))

class Track(list):
    def __init__(self, events=[], tick_relative=True):
        self.tick_relative = tick_relative
        super(Track, self).__init__(events)

    def make_ticks_abs(self):
        if (self.tick_relative):
            self.tick_relative = False
            running_tick = 0
            for event in self:
                event.tick += running_tick
                running_tick = event.tick

    def make_ticks_rel(self):
        if (not self.tick_relative):
            self.tick_relative = True
            running_tick = 0
            for event in self:
                event.tick -= running_tick
                running_tick += event.tick

    def __getitem__(self, item):
        if isinstance(item, slice):
            indices = item.indices(len(self))
            return Track((super(Track, self).__getitem__(i) for i in range(*indices)))
        else:
            return super(Track, self).__getitem__(item)

    def __getslice__(self, i, j):
        # The deprecated __getslice__ is still called when subclassing built-in types
        # for calls of the form List[i:j]
        return self.__getitem__(slice(i,j))

    def __repr__(self):
        return "midi.Track(\\\n  %s)" % (pformat(list(self)).replace('\n', '\n  '), )
