# Supplementary material for: From beat tracking to beat expectation: Cognitive-based beat tracking for capturing pulse clarity through time
Source: PLoS One. 2020 Nov 18;15(11):e0242207. doi: 10.1371/journal.pone.0242207 (PMC7673539; doi:10.1371/journal.pone.0242207)
Supplement: S1 File — (ZIP) [file pone.0242207.s004.zip › tht-dist/python-midi/src/sequencer_osx/test.py]

import sequencer_osx
print("MIDIGetNumberOfDevices:", sequencer_osx._MIDIGetNumberOfDevices())
client = sequencer_osx._MIDIClientCreate("python")
endpoint = sequencer_osx._MIDISourceCreate(client, "python-source")
port = sequencer_osx._MIDIOutputPortCreate(client, "python-port")
sequencer_osx._MIDIPortConnectSource(port, endpoint)
print(client, endpoint, endpoint)
input()
#sequencer_osx._MIDIClientDispose(handle)
