# Supplementary material for: From beat tracking to beat expectation: Cognitive-based beat tracking for capturing pulse clarity through time
Source: PLoS One. 2020 Nov 18;15(11):e0242207. doi: 10.1371/journal.pone.0242207 (PMC7673539; doi:10.1371/journal.pone.0242207)
Supplement: S1 File — (ZIP) [file pone.0242207.s004.zip › tht-dist/python-midi/src/sequencer_osx/sequencer_osx.py]

# This file was automatically generated by SWIG (http://www.swig.org).
# Version 1.3.31
#
# Don't modify this file, modify the SWIG interface instead.
# This file is compatible with both classic and new-style classes.

import _sequencer_osx
import new
new_instancemethod = new.instancemethod
try:
    _swig_property = property
except NameError:
    pass # Python < 2.2 doesn't have 'property'.
def _swig_setattr_nondynamic(self,class_type,name,value,static=1):
    if (name == "thisown"): return self.this.own(value)
    if (name == "this"):
        if type(value).__name__ == 'PySwigObject':
            self.__dict__[name] = value
            return
    method = class_type.__swig_setmethods__.get(name,None)
    if method: return method(self,value)
    if (not static) or hasattr(self,name):
        self.__dict__[name] = value
    else:
        raise AttributeError("You cannot add attributes to %s" % self)

def _swig_setattr(self,class_type,name,value):
    return _swig_setattr_nondynamic(self,class_type,name,value,0)

def _swig_getattr(self,class_type,name):
    if (name == "thisown"): return self.this.own()
    method = class_type.__swig_getmethods__.get(name,None)
    if method: return method(self)
    raise AttributeError(name)

def _swig_repr(self):
    try: strthis = "proxy of " + self.this.__repr__()
    except: strthis = ""
    return "<%s.%s; %s >" % (self.__class__.__module__, self.__class__.__name__, strthis,)

import types
try:
    _object = object
    _newclass = 1
except AttributeError:
    class _object : pass
    _newclass = 0
del types


_MIDIGetNumberOfDevices = _sequencer_osx._MIDIGetNumberOfDevices
_MIDIClientCreate = _sequencer_osx._MIDIClientCreate
_MIDIClientDispose = _sequencer_osx._MIDIClientDispose
_MIDISourceCreate = _sequencer_osx._MIDISourceCreate
_MIDIOutputPortCreate = _sequencer_osx._MIDIOutputPortCreate
_MIDIPortConnectSource = _sequencer_osx._MIDIPortConnectSource
