# Supplementary material for: From beat tracking to beat expectation: Cognitive-based beat tracking for capturing pulse clarity through time
Source: PLoS One. 2020 Nov 18;15(11):e0242207. doi: 10.1371/journal.pone.0242207 (PMC7673539; doi:10.1371/journal.pone.0242207)
Supplement: S1 File — (ZIP) [file pone.0242207.s004.zip › tht-dist/python-midi/src/sequencer_osx/make.sh]

swig -python sequencer_osx.i 
gcc -shared -framework CoreFoundation -framework CoreMIDI -I/usr/local/include/python2.6 -L/usr/local/lib -lpython sequencer_osx_wrap.c  -o _sequencer_osx.so
