# Supplementary material for: From beat tracking to beat expectation: Cognitive-based beat tracking for capturing pulse clarity through time
Source: PLoS One. 2020 Nov 18;15(11):e0242207. doi: 10.1371/journal.pone.0242207 (PMC7673539; doi:10.1371/journal.pone.0242207)
Supplement: S1 File — (ZIP) [file pone.0242207.s004.zip › tht-dist/python-midi/src/sequencer_osx/cfstring-typemaps-example-1.0/setup.py]

import distutils
from distutils.core import setup, Extension

setup(name = "cfstring-typemaps-example",
      version = "1.0",
      ext_modules = [Extension("_example",
                               ["example.i","example.c"],
                               extra_link_args=['-framework','CoreFoundation'])])
