# Supplementary material for: From beat tracking to beat expectation: Cognitive-based beat tracking for capturing pulse clarity through time
Source: PLoS One. 2020 Nov 18;15(11):e0242207. doi: 10.1371/journal.pone.0242207 (PMC7673539; doi:10.1371/journal.pone.0242207)
Supplement: S1 File — (ZIP) [file pone.0242207.s004.zip › tht-dist/python-midi/src/sequencer_osx/cfstring-typemaps-example-1.0/example.c]

#include <CoreFoundation/CoreFoundation.h>

CFStringRef uppercase(CFStringRef s)
{
  CFLocaleRef localeRef = CFLocaleCopyCurrent();

  CFMutableStringRef ms = CFStringCreateMutableCopy(NULL, 0, s);
  CFStringUppercase(ms, localeRef);

  CFRelease(localeRef);

  return ms;
}
