# Supplementary material for: From beat tracking to beat expectation: Cognitive-based beat tracking for capturing pulse clarity through time
Source: PLoS One. 2020 Nov 18;15(11):e0242207. doi: 10.1371/journal.pone.0242207 (PMC7673539; doi:10.1371/journal.pone.0242207)
Supplement: S1 File — (ZIP) [file pone.0242207.s004.zip › tht-dist/python-midi/src/sequencer_osx/cfstring-typemaps-example-1.0/PKG-INFO]

Metadata-Version: 1.0
Name: cfstring-typemaps-example
Version: 1.0
Summary: UNKNOWN
Home-page: UNKNOWN
Author: UNKNOWN
Author-email: UNKNOWN
License: UNKNOWN
Description: UNKNOWN
Platform: UNKNOWN
