# Supplementary material for: From beat tracking to beat expectation: Cognitive-based beat tracking for capturing pulse clarity through time
Source: PLoS One. 2020 Nov 18;15(11):e0242207. doi: 10.1371/journal.pone.0242207 (PMC7673539; doi:10.1371/journal.pone.0242207)
Supplement: S1 File — (ZIP) [file pone.0242207.s004.zip › tht-dist/python-midi/src/constants.py]

##
## Constants
##

OCTAVE_MAX_VALUE = 12
OCTAVE_VALUES = list(range( OCTAVE_MAX_VALUE))

NOTE_NAMES = ['C','Cs','D','Ds','E','F','Fs','G','Gs','A','As','B']
WHITE_KEYS = [0, 2, 4, 5, 7, 9, 11]
BLACK_KEYS = [1, 3, 6, 8, 10]
NOTE_PER_OCTAVE = len( NOTE_NAMES )
NOTE_VALUES = list(range( OCTAVE_MAX_VALUE * NOTE_PER_OCTAVE))
NOTE_NAME_MAP_FLAT = {}
NOTE_VALUE_MAP_FLAT = []
NOTE_NAME_MAP_SHARP = {}
NOTE_VALUE_MAP_SHARP = []

for value in range( 128 ):
    noteidx = value % NOTE_PER_OCTAVE
    octidx = value / OCTAVE_MAX_VALUE
    name = NOTE_NAMES[noteidx]
    if len( name ) == 2:
        # sharp note
        flat = NOTE_NAMES[noteidx+1] + 'b'
        NOTE_NAME_MAP_FLAT['%s_%d' % (flat, octidx)] = value
        NOTE_NAME_MAP_SHARP['%s_%d' % (name, octidx)] = value
        NOTE_VALUE_MAP_FLAT.append( '%s_%d' % (flat, octidx) )
        NOTE_VALUE_MAP_SHARP.append( '%s_%d' % (name, octidx) )
        globals()['%s_%d' % (name[0] + 's', octidx)] = value
        globals()['%s_%d' % (flat, octidx)] = value
    else:
        NOTE_NAME_MAP_FLAT['%s_%d' % (name, octidx)] = value
        NOTE_NAME_MAP_SHARP['%s_%d' % (name, octidx)] = value
        NOTE_VALUE_MAP_FLAT.append( '%s_%d' % (name, octidx) )
        NOTE_VALUE_MAP_SHARP.append( '%s_%d' % (name, octidx) )
        globals()['%s_%d' % (name, octidx)] = value

BEATNAMES = ['whole', 'half', 'quarter', 'eighth', 'sixteenth', 'thiry-second', 'sixty-fourth']
BEATVALUES = [4, 2, 1, .5, .25, .125, .0625]
WHOLE = 0
HALF = 1
QUARTER = 2
EIGHTH = 3
SIXTEENTH = 4
THIRTYSECOND = 5
SIXTYFOURTH = 6

DEFAULT_MIDI_HEADER_SIZE = 14
