# Supplementary material for: From beat tracking to beat expectation: Cognitive-based beat tracking for capturing pulse clarity through time
Source: PLoS One. 2020 Nov 18;15(11):e0242207. doi: 10.1371/journal.pone.0242207 (PMC7673539; doi:10.1371/journal.pone.0242207)
Supplement: S1 File — (ZIP) [file pone.0242207.s004.zip › tht-dist/python-midi/src/sequencer.py]

class TempoMap(list):
    def __init__(self, stream):
        self.stream = stream

    def add_and_update(self, event):
        self.add(event)
        self.update()

    def add(self, event):
        # get tempo in microseconds per beat
        tempo = event.mpqn
        # convert into milliseconds per beat
        tempo = tempo / 1000.0
        # generate ms per tick
        event.mpt = tempo / self.stream.resolution
        self.append(event)

    def update(self):
        self.sort()
        # adjust running time
        last = None
        for event in self:
            if last:
                event.msdelay = last.msdelay + \
                    int(last.mpt * (event.tick - last.tick))
            last = event

    def get_tempo(self, offset=0):
        last = self[0]
        for tm in self[1:]:
            if tm.tick > offset:
                return last
            last = tm
        return last

class EventStreamIterator(object):
    def __init__(self, stream, window):
        self.stream = stream
        self.trackpool = stream.trackpool
        self.window_length = window
        self.window_edge = 0
        self.leftover = None
        self.events = self.stream.iterevents()
        # First, need to look ahead to see when the
        # tempo markers end
        self.ttpts = []
        for tempo in stream.tempomap[1:]:
            self.ttpts.append(tempo.tick)
        # Finally, add the end of track tick.
        self.ttpts.append(stream.endoftrack.tick)
        self.ttpts = iter(self.ttpts)
        # Setup next tempo timepoint
        self.ttp = next(self.ttpts)
        self.tempomap = iter(self.stream.tempomap)
        self.tempo = next(self.tempomap)
        self.endoftrack = False

    def __iter__(self):
        return self

    def __next_edge(self):
        if self.endoftrack:
            raise StopIteration
        lastedge = self.window_edge
        self.window_edge += int(self.window_length / self.tempo.mpt)
        if self.window_edge > self.ttp:
            # We're past the tempo-marker.
            oldttp = self.ttp
            try:
                self.ttp = next(self.ttpts)
            except StopIteration:
                # End of Track!
                self.window_edge = self.ttp
                self.endoftrack = True
                return
            # Calculate the next window edge, taking into
            # account the tempo change.
            msused = (oldttp - lastedge) * self.tempo.mpt
            msleft = self.window_length - msused
            self.tempo = next(self.tempomap)
            ticksleft = msleft / self.tempo.mpt
            self.window_edge = ticksleft + self.tempo.tick

    def __next__(self):
        ret = []
        self.__next_edge()
        if self.leftover:
            if self.leftover.tick > self.window_edge:
                return ret
            ret.append(self.leftover)
            self.leftover = None
        for event in self.events:
            if event.tick > self.window_edge:
                self.leftover = event
                return ret
            ret.append(event)
        return ret
