# Supplementary material for: From beat tracking to beat expectation: Cognitive-based beat tracking for capturing pulse clarity through time
Source: PLoS One. 2020 Nov 18;15(11):e0242207. doi: 10.1371/journal.pone.0242207 (PMC7673539; doi:10.1371/journal.pone.0242207)
Supplement: S1 File — (ZIP) [file pone.0242207.s004.zip › tht-dist/python-midi/examples/example_1.py]

import midi
# Instantiate a MIDI Pattern (contains a list of tracks)
pattern = midi.Pattern()
# Instantiate a MIDI Track (contains a list of MIDI events)
track = midi.Track()
# Append the track to the pattern
pattern.append(track)
# Instantiate a MIDI note on event, append it to the track
on = midi.NoteOnEvent(tick=0, velocity=20, pitch=midi.G_3)
track.append(on)
# Instantiate a MIDI note off event, append it to the track
off = midi.NoteOffEvent(tick=100, pitch=midi.G_3)
track.append(off)
# Add the end of track event, append it to the track
eot = midi.EndOfTrackEvent(tick=1)
track.append(eot)
# Print out the pattern
print pattern
# Save the pattern to disk
midi.write_midifile("example.mid", pattern)
