# Supplementary material for: From beat tracking to beat expectation: Cognitive-based beat tracking for capturing pulse clarity through time
Source: PLoS One. 2020 Nov 18;15(11):e0242207. doi: 10.1371/journal.pone.0242207 (PMC7673539; doi:10.1371/journal.pone.0242207)
Supplement: S2 File — (ZIP) [file pone.0242207.s005.zip]

Archive with 15 entries (14 files):
- examples/
- examples/duration_step_change.abc
- examples/duration_step_change.mid
- examples/duration_step_change.wav
- examples/Makefile
- examples/README.md
- examples/slow_tempo_change.abc
- examples/slow_tempo_change.mid
- examples/slow_tempo_change.wav
- examples/syncopation.abc
- examples/syncopation.mid
- examples/syncopation.wav
- examples/varying_musical_patterns.abc
- examples/varying_musical_patterns.mid
- examples/varying_musical_patterns.wav
