# Supplementary material for: From beat tracking to beat expectation: Cognitive-based beat tracking for capturing pulse clarity through time
Source: PLoS One. 2020 Nov 18;15(11):e0242207. doi: 10.1371/journal.pone.0242207 (PMC7673539; doi:10.1371/journal.pone.0242207)
Supplement: S2 File — (ZIP) [file pone.0242207.s005.zip › examples/Makefile]

all: midis wavs 

midis: slow_tempo_change.mid duration_step_change.mid \
	varying_musical_patterns.mid \
	syncopation.mid
wavs: slow_tempo_change.wav duration_step_change.wav \
	varying_musical_patterns.wav \
	syncopation.wav

%.mid: %.abc
	abc2midi $< -o $@

%.wav: %.mid
	timidity -Ow -o $@ $<
