# Supplementary material for: From beat tracking to beat expectation: Cognitive-based beat tracking for capturing pulse clarity through time
Source: PLoS One. 2020 Nov 18;15(11):e0242207. doi: 10.1371/journal.pone.0242207 (PMC7673539; doi:10.1371/journal.pone.0242207)
Supplement: S2 File — (ZIP) [file pone.0242207.s005.zip › examples/README.md]

# Dataset for analysing THT Confidence output over-time

Some basic examples of rhythmic excerpts used to develop and evaluate the
confidence curve analysis of the *tht* ouptut.

These excerpts  are used to examplify how the confidence curve should be
afected by different changes in music. The examples are thought specifically
to challenge an obvious tactus feeling in a listener. This challenge should be
seen in the confidence graph as a decay in confidence of the top hypothesis
(and a potential change of top hypothesis). In most cases the example starts
with one clear tactus and then challenges it.

The examples in this dataset have no human error and don't have gradual tactus
changes (ritardando, accelerando). This is for the sake of simplicity. In
particular is to avoid explaining the system for gradually correcting a tactus
hypothesis because of human error or gradual tactus changes. 

Examples are presented in _abc notation_, midi and wav format.
