# Supplementary material for: From beat tracking to beat expectation: Cognitive-based beat tracking for capturing pulse clarity through time
Source: PLoS One. 2020 Nov 18;15(11):e0242207. doi: 10.1371/journal.pone.0242207 (PMC7673539; doi:10.1371/journal.pone.0242207)
Supplement: S2 File — (ZIP) [file pone.0242207.s005.zip › examples/slow_tempo_change.abc]

X: 1
M: 4/4
Q: 120
L: 1/4
K: C
%%MIDI channel 10
%%MIDI program 0
%%MIDI drummap c 38
c 
Q: 118
c
Q: 116
c
Q: 114
c |
Q: 112
c
Q: 110
c
Q: 108
c
Q: 106
c |
Q: 104
c
Q: 102
c
Q: 100
c
Q: 98
c |
Q: 96
c
Q: 94
c
Q: 92
c
Q: 90
c |
