# Supplementary material for: From beat tracking to beat expectation: Cognitive-based beat tracking for capturing pulse clarity through time
Source: PLoS One. 2020 Nov 18;15(11):e0242207. doi: 10.1371/journal.pone.0242207 (PMC7673539; doi:10.1371/journal.pone.0242207)
Supplement: S2 File — (ZIP) [file pone.0242207.s005.zip › examples/syncopation.abc]

X: 1
M: 4/4
Q: 120
L: 1/4
K: C
%%MIDI channel 10
%%MIDI program 0
%%MIDI drummap c 38
c c c c |
c c c c |
z/ c/ z/ c/ z/ c/ z/ c/ |
z/ c/ z/ c/ z/ c/ z/ c/ |
z/ c/ z/ c/ z/ c/ z/ c/ |
z/ c/ z/ c/ z/ c/ z/ c/ |
c c c c |
c c c c |
